# Supplementary material for: Peripheral blood RNA-seq analysis in bipolar and schizophrenia spectrum disorders: modest influence of antipsychotic treatment
Source: Front Pharmacol. 2026 Feb 18;17:1745052. doi: 10.3389/fphar.2026.1745052 (PMC12957230; doi:10.3389/fphar.2026.1745052)
Supplement: Supplementary file 1 [file Supplementaryfile1.xlsx]

## Sheet: Supplementary index 
Supplementary Table 1	Supplementary Table 1: RNA sequencing reads
Supplementary Table 2	Supplementary Table 2: DEGs of all mental ill subjects vs HC
Supplementary Table 3	Supplementary Table 3: DEGs of MD vs HC
Supplementary Table 4	Supplementary Table 4: DEGs of MD+APs vs HC
Supplementary Table 5	Supplementary Table 5: DEGs MD vs MD+APs
Supplementary Table 6	Supplementary Table 6: Protein–protein interaction enrichment analysis of total differentially expressed genes
Supplementary Table 7	Supplemetary Table 7: Module 1 genes
Supplementary Table 8	Supplementary Table 8: Genes included in metabolically associated WGCNA modules
Supplementary Table9	Supplementary Table9: DEGs BP vs HC
Supplementary Table 10	Supplementary Table10: DEGs BP+APs vs HC
Supplementary Table 11	Supplementary Table 11: Protein–protein interaction enrichment analysis of common BP genes
Supplementary Table 12	Supplementary Table12: DEGS in SSD vs HC
Supplementary Table 13	Supplementary Table 13: DEGS in SSD vs HC

## Sheet: Supplementary Table_1
Supplementary Table 1: RNA sequencing reads
SampleName	grp	Diagnosis	Gender	Group	case_control	GC%	Total - reads - Million ( R1+R2)	Read length
0001IC	No_mental_illness	None	M	No_mental_illness_None	HC	0.43	137.4	100*2
0002C	No_mental_illness	None	F	No_mental_illness_None	HC	0.36	88	100*2
0002IC	No_mental_illness	None	F	No_mental_illness_None	HC	0.42	155.8	100*2
0003C	No_mental_illness	None	F	No_mental_illness_None	HC	0.39	88.4	100*2
0003IA	Mental_illness_OFF_AP	Bipolar	M	Mental_illness_OFF_AP_Bipolar	Case	0.44	154.4	100*2
0003IC	No_mental_illness	None	M	No_mental_illness_None	HC	0.42	140.2	100*2
0004C	No_mental_illness	None	M	No_mental_illness_None	HC	0.38	114.6	100*2
0004IC	No_mental_illness	None	F	No_mental_illness_None	HC	0.41	151.4	100*2
0005A	Mental_illness_ON_AP	SSD	M	Mental_illness_ON_AP_SSD	Case	0.42	137.4	100*2
0005C	No_mental_illness	None	F	No_mental_illness_None	HC	0.39	86	100*2
0006A	Mental_illness_ON_AP	SSD	M	Mental_illness_ON_AP_SSD	Case	0.41	131.4	100*2
0006C	No_mental_illness	None	M	No_mental_illness_None	HC	0.4	105.2	100*2
0007C	No_mental_illness	None	M	No_mental_illness_None	HC	0.38	91	100*2
0008C	No_mental_illness	None	M	No_mental_illness_None	HC	0.38	142.4	100*2
0009C	No_mental_illness	None	F	No_mental_illness_None	HC	0.4	83.4	100*2
0010C	No_mental_illness	None	M	No_mental_illness_None	HC	0.4	104.8	100*2
0011C	No_mental_illness	None	M	No_mental_illness_None	HC	0.4	75.6	100*2
0011IC	No_mental_illness	None	F	No_mental_illness_None	HC	0.42	173	100*2
0012A	Mental_illness_ON_AP	SSD	F	Mental_illness_ON_AP_SSD	Case	0.4	86.2	100*2
0012IC	No_mental_illness	None	F	No_mental_illness_None	HC	0.45	177.4	100*2
0013C	No_mental_illness	None	F	No_mental_illness_None	HC	0.4	67.8	100*2
0013IA	Mental_illness_OFF_AP	Bipolar	M	Mental_illness_OFF_AP_Bipolar	Case	0.44	166	100*2
0013IC	No_mental_illness	None	F	No_mental_illness_None	HC	0.45	143	100*2
0014C	No_mental_illness	None	M	No_mental_illness_None	HC	0.4	72	100*2
0014IC	No_mental_illness	None	F	No_mental_illness_None	HC	0.42	146.8	100*2
0015C	No_mental_illness	None	M	No_mental_illness_None	HC	0.41	109.6	151*2
0015IC	No_mental_illness	None	F	No_mental_illness_None	HC	0.42	176.2	100*2
0016C	No_mental_illness	None	M	No_mental_illness_None	HC	0.41	100.8	100*2
0016IA	Mental_illness_OFF_AP	Bipolar	M	Mental_illness_OFF_AP_Bipolar	Case	0.44	142.8	100*2
0017A	Mental_illness_ON_AP	SSD	F	Mental_illness_ON_AP_SSD	Case	0.41	157.4	100*2
0017C	No_mental_illness	None	M	No_mental_illness_None	HC	0.41	120.8	100*2
0018A	Mental_illness_ON_AP	SSD	M	Mental_illness_ON_AP_SSD	Case	0.41	126	100*2
0018C	No_mental_illness	None	M	No_mental_illness_None	HC	0.41	121	100*2
0019C	No_mental_illness	None	M	No_mental_illness_None	HC	0.41	135	100*2
0020A	Mental_illness_ON_AP	Bipolar	M	Mental_illness_ON_AP_Bipolar	Case	0.41	120.6	100*2
0020C	No_mental_illness	None	M	No_mental_illness_None	HC	0.42	145.8	100*2
0023C	No_mental_illness	None	M	No_mental_illness_None	HC	0.41	138	100*2
0024A	Mental_illness_ON_AP	Bipolar	M	Mental_illness_ON_AP_Bipolar	Case	0.41	101.8	100*2
0025A	Mental_illness_ON_AP	SSD	F	Mental_illness_ON_AP_SSD	Case	0.42	90	100*2
0025C	No_mental_illness	None	M	No_mental_illness_None	HC	0.42	168.6	100*2
0026A	Mental_illness_ON_AP	SSD	M	Mental_illness_ON_AP_SSD	Case	0.44	110.2	151*2
0026C	No_mental_illness	None	M	No_mental_illness_None	HC	0.41	135	100*2
0027C	No_mental_illness	None	M	No_mental_illness_None	HC	0.41	129.6	100*2
0027IA	Mental_illness_OFF_AP	Bipolar	M	Mental_illness_OFF_AP_Bipolar	Case	0.43	134.6	100*2
0028A	Mental_illness_ON_AP	SSD	M	Mental_illness_ON_AP_SSD	Case	0.44	64.8	100*2
0028C	No_mental_illness	None	M	No_mental_illness_None	HC	0.41	144.2	100*2
0028IA	Mental_illness_OFF_AP	Bipolar	M	Mental_illness_OFF_AP_Bipolar	Case	0.43	152	100*2
0029C	No_mental_illness	None	M	No_mental_illness_None	HC	0.4	112.4	100*2
0031C	No_mental_illness	None	F	No_mental_illness_None	HC	0.41	142.6	100*2
0031IC	No_mental_illness	None	F	No_mental_illness_None	HC	0.46	142	100*2
0032C	No_mental_illness	None	F	No_mental_illness_None	HC	0.42	235.8	100*2
0032IA	Mental_illness_OFF_AP	Bipolar	M	Mental_illness_OFF_AP_Bipolar	Case	0.44	165.8	100*2
0033C	No_mental_illness	None	M	No_mental_illness_None	HC	0.41	169	100*2
0034C	No_mental_illness	None	M	No_mental_illness_None	HC	0.41	150.6	100*2
0036A	Mental_illness_ON_AP	Bipolar	M	Mental_illness_ON_AP_Bipolar	Case	0.44	135.4	151*2
0036C	No_mental_illness	None	M	No_mental_illness_None	HC	0.41	144.2	100*2
0037A	Mental_illness_ON_AP	Bipolar	M	Mental_illness_ON_AP_Bipolar	Case	0.45	113.8	151*2
0037C	No_mental_illness	None	M	No_mental_illness_None	HC	0.42	158.4	100*2
0038A	Mental_illness_ON_AP	Bipolar	M	Mental_illness_ON_AP_Bipolar	Case	0.44	119.8	100*2
0038C	No_mental_illness	None	M	No_mental_illness_None	HC	0.41	151.2	100*2
0039A	Mental_illness_ON_AP	Bipolar	M	Mental_illness_ON_AP_Bipolar	Case	0.44	82.4	100*2
0039C	No_mental_illness	None	M	No_mental_illness_None	HC	0.41	154.6	100*2
0040IA	Mental_illness_OFF_AP	Bipolar	M	Mental_illness_OFF_AP_Bipolar	Case	0.44	160.2	100*2
0041A	Mental_illness_ON_AP	Bipolar	M	Mental_illness_ON_AP_Bipolar	Case	0.44	157.2	100*2
0041C	No_mental_illness	None	M	No_mental_illness_None	HC	0.41	139.6	100*2
0041IC	No_mental_illness	None	F	No_mental_illness_None	HC	0.45	155.6	100*2
0042A	Mental_illness_ON_AP	Bipolar	M	Mental_illness_ON_AP_Bipolar	Case	0.44	83.4	100*2
0042C	No_mental_illness	None	M	No_mental_illness_None	HC	0.41	145	100*2
0043C	No_mental_illness	None	M	No_mental_illness_None	HC	0.42	163.2	100*2
0044C	No_mental_illness	None	M	No_mental_illness_None	HC	0.41	117.6	100*2
0045A	Mental_illness_ON_AP	Bipolar	M	Mental_illness_ON_AP_Bipolar	Case	0.44	107.6	100*2
0046C	No_mental_illness	None	M	No_mental_illness_None	HC	0.41	122.8	100*2
0047C	No_mental_illness	None	M	No_mental_illness_None	HC	0.42	124.4	100*2
0048A	Mental_illness_ON_AP	Bipolar	F	Mental_illness_ON_AP_Bipolar	Case	0.47	173.8	100*2
0048C	No_mental_illness	None	M	No_mental_illness_None	HC	0.42	165.4	100*2
0049C	No_mental_illness	None	M	No_mental_illness_None	HC	0.42	154	100*2
0049IA	Mental_illness_OFF_AP	Bipolar	F	Mental_illness_OFF_AP_Bipolar	Case	0.45	163.2	100*2
0050C	No_mental_illness	None	M	No_mental_illness_None	HC	0.41	134.4	100*2
0051A	Mental_illness_ON_AP	Bipolar	M	Mental_illness_ON_AP_Bipolar	Case	0.44	82.6	100*2
0052C	No_mental_illness	None	F	No_mental_illness_None	HC	0.41	185.6	100*2
0052IA	Mental_illness_OFF_AP	Bipolar	M	Mental_illness_OFF_AP_Bipolar	Case	0.44	141.8	100*2
0053C	No_mental_illness	None	F	No_mental_illness_None	HC	0.41	186.4	100*2
0054C	No_mental_illness	None	F	No_mental_illness_None	HC	0.44	157.8	100*2
0054IA	Mental_illness_OFF_AP	Bipolar	M	Mental_illness_OFF_AP_Bipolar	Case	0.45	188.4	100*2
0056C	No_mental_illness	None	M	No_mental_illness_None	HC	0.42	169.8	100*2
0057C	No_mental_illness	None	M	No_mental_illness_None	HC	0.42	147.8	100*2
0057IA	Mental_illness_OFF_AP	SSD	F	Mental_illness_OFF_AP_SSD	Case	0.44	159.8	100*2
0058C	No_mental_illness	None	M	No_mental_illness_None	HC	0.42	174.4	100*2
0059C	No_mental_illness	None	F	No_mental_illness_None	HC	0.41	169.4	100*2
0061A	Mental_illness_ON_AP	Bipolar	F	Mental_illness_ON_AP_Bipolar	Case	0.44	67	100*2
0061C	No_mental_illness	None	F	No_mental_illness_None	HC	0.42	84.2	100*2
0062A	Mental_illness_ON_AP	Bipolar	M	Mental_illness_ON_AP_Bipolar	Case	0.43	131.4	100*2
0063A	Mental_illness_ON_AP	Bipolar	M	Mental_illness_ON_AP_Bipolar	Case	0.44	149.4	100*2
0063C	No_mental_illness	None	M	No_mental_illness_None	HC	0.42	119	100*2
0063IA	Mental_illness_OFF_AP	Bipolar	M	Mental_illness_OFF_AP_Bipolar	Case	0.44	188	100*2
0064C	No_mental_illness	None	F	No_mental_illness_None	HC	0.42	138.8	100*2
0065A	Mental_illness_ON_AP	Bipolar	F	Mental_illness_ON_AP_Bipolar	Case	0.45	231.4	100*2
0065IA	Mental_illness_OFF_AP	Bipolar	M	Mental_illness_OFF_AP_Bipolar	Case	0.43	136.2	100*2
0066C	No_mental_illness	None	F	No_mental_illness_None	HC	0.42	122.8	100*2
0066IA	Mental_illness_OFF_AP	Bipolar	M	Mental_illness_OFF_AP_Bipolar	Case	0.44	202.8	100*2
0067IA	Mental_illness_OFF_AP	Bipolar	M	Mental_illness_OFF_AP_Bipolar	Case	0.45	178	100*2
0068IA	Mental_illness_OFF_AP	SSD	M	Mental_illness_OFF_AP_SSD	Case	0.45	150	100*2
0069C	No_mental_illness	None	F	No_mental_illness_None	HC	0.41	133.6	100*2
0070C	No_mental_illness	None	F	No_mental_illness_None	HC	0.41	123.4	100*2
0071A	Mental_illness_ON_AP	SSD	M	Mental_illness_ON_AP_SSD	Case	0.43	110.2	100*2
0071C	No_mental_illness	None	F	No_mental_illness_None	HC	0.42	127.6	100*2
0072C	No_mental_illness	None	F	No_mental_illness_None	HC	0.41	133.2	100*2
0072IA	Mental_illness_OFF_AP	SSD	M	Mental_illness_OFF_AP_SSD	Case	0.43	61.8	100*2
0073A	Mental_illness_ON_AP	SSD	M	Mental_illness_ON_AP_SSD	Case	0.43	107.6	100*2
0073IA	Mental_illness_OFF_AP	Bipolar	M	Mental_illness_OFF_AP_Bipolar	Case	0.43	169.2	100*2
0075C	No_mental_illness	None	F	No_mental_illness_None	HC	0.42	136.8	100*2
0076C	No_mental_illness	None	M	No_mental_illness_None	HC	0.42	118.6	100*2
0076IA	Mental_illness_OFF_AP	SSD	F	Mental_illness_OFF_AP_SSD	Case	0.45	182	100*2
0077A	Mental_illness_ON_AP	Bipolar	F	Mental_illness_ON_AP_Bipolar	Case	0.45	183.8	100*2
0077C	No_mental_illness	None	M	No_mental_illness_None	HC	0.43	106.8	100*2
0077IA	Mental_illness_OFF_AP	Bipolar	M	Mental_illness_OFF_AP_Bipolar	Case	0.44	147.4	100*2
0078A	Mental_illness_ON_AP	Bipolar	F	Mental_illness_ON_AP_Bipolar	Case	0.45	196.8	100*2
0078IA	Mental_illness_OFF_AP	Bipolar	F	Mental_illness_OFF_AP_Bipolar	Case	0.47	128	100*2
0079C	No_mental_illness	None	F	No_mental_illness_None	HC	0.41	132.2	100*2
0083C	No_mental_illness	None	F	No_mental_illness_None	HC	0.42	132.2	100*2
0084C	No_mental_illness	None	F	No_mental_illness_None	HC	0.42	125	100*2
0085C	No_mental_illness	None	F	No_mental_illness_None	HC	0.42	146.4	100*2
0086A	Mental_illness_ON_AP	Bipolar	M	Mental_illness_ON_AP_Bipolar	Case	0.49	124	100*2
0086C	No_mental_illness	None	M	No_mental_illness_None	HC	0.42	120	100*2
0087IA	Mental_illness_OFF_AP	Bipolar	F	Mental_illness_OFF_AP_Bipolar	Case	0.44	146.6	100*2
0088C	No_mental_illness	None	F	No_mental_illness_None	HC	0.42	124.2	100*2
0089C	No_mental_illness	None	M	No_mental_illness_None	HC	0.41	152.8	100*2
0089IA	Mental_illness_OFF_AP	Bipolar	F	Mental_illness_OFF_AP_Bipolar	Case	0.44	100.2	100*2
0090A	Mental_illness_ON_AP	Bipolar	M	Mental_illness_ON_AP_Bipolar	Case	0.45	147	100*2
0090C	No_mental_illness	None	F	No_mental_illness_None	HC	0.42	126.6	100*2
0091A	Mental_illness_ON_AP	SSD	M	Mental_illness_ON_AP_SSD	Case	0.45	160	100*2
0092C	No_mental_illness	None	F	No_mental_illness_None	HC	0.42	162.4	100*2
0092IA	Mental_illness_OFF_AP	SSD	F	Mental_illness_OFF_AP_SSD	Case	0.47	105.6	100*2
0095C	No_mental_illness	None	F	No_mental_illness_None	HC	0.41	149.4	100*2
0095IA	Mental_illness_OFF_AP	Bipolar	F	Mental_illness_OFF_AP_Bipolar	Case	0.44	106	100*2
0096C	No_mental_illness	None	M	No_mental_illness_None	HC	0.42	155.6	100*2
0097C	No_mental_illness	None	M	No_mental_illness_None	HC	0.42	116.2	100*2
0099A	Mental_illness_ON_AP	SSD	M	Mental_illness_ON_AP_SSD	Case	0.45	142.4	100*2
0100A	Mental_illness_ON_AP	SSD	M	Mental_illness_ON_AP_SSD	Case	0.44	94.8	100*2
0100C	No_mental_illness	None	M	No_mental_illness_None	HC	0.42	87.4	100*2
0101C	No_mental_illness	None	M	No_mental_illness_None	HC	0.41	133.2	100*2
0102C	No_mental_illness	None	M	No_mental_illness_None	HC	0.42	152.6	100*2
0102IA	Mental_illness_OFF_AP	Bipolar	M	Mental_illness_OFF_AP_Bipolar	Case	0.44	114	100*2
0103A	Mental_illness_ON_AP	SSD	M	Mental_illness_ON_AP_SSD	Case	0.45	143	100*2
0103C	No_mental_illness	None	M	No_mental_illness_None	HC	0.42	153.2	100*2
0104C	No_mental_illness	None	M	No_mental_illness_None	HC	0.42	134.2	100*2
0105C	No_mental_illness	None	M	No_mental_illness_None	HC	0.41	133.6	100*2
0105IA	Mental_illness_OFF_AP	Bipolar	M	Mental_illness_OFF_AP_Bipolar	Case	0.44	138.6	100*2
0106C	No_mental_illness	None	M	No_mental_illness_None	HC	0.43	121.4	100*2
0107C	No_mental_illness	None	M	No_mental_illness_None	HC	0.43	126.4	100*2
0108IA	Mental_illness_OFF_AP	SSD	F	Mental_illness_OFF_AP_SSD	Case	0.47	117.8	100*2
0110C	No_mental_illness	None	M	No_mental_illness_None	HC	0.42	144.8	100*2
0110IA	Mental_illness_OFF_AP	Bipolar	F	Mental_illness_OFF_AP_Bipolar	Case	0.44	130.2	100*2
0113A	Mental_illness_ON_AP	SSD	F	Mental_illness_ON_AP_SSD	Case	0.44	146.2	100*2
0114C	No_mental_illness	None	M	No_mental_illness_None	HC	0.41	153	100*2
0118A	Mental_illness_ON_AP	Bipolar	F	Mental_illness_ON_AP_Bipolar	Case	0.47	172.6	100*2

## Sheet: Supplementary Table _2
Supplementary Table 2: DEGs of all mental ill subjects vs HC
GENEID	GeneName	baseMean	log2FoldChange	lfcSE	stat	pvalue	padj
ENSG00000092931.11	MFSD11	408.367	2.04238	0.119483	17.0935	1.65769e-65	2.78028e-61
ENSG00000255229.1	AC069287.3	44.7004	3.823	0.2401	15.9225	4.42203e-57	2.70805e-53
ENSG00000218537.1	MIF-AS1	125.552	1.92786	0.121168	15.9105	5.3549e-57	2.70805e-53
ENSG00000260879.1	AL359258.2	16.0456	3.04242	0.191361	15.8988	6.45851e-57	2.70805e-53
ENSG00000275454.1	AC105020.6	38.5507	2.90673	0.183182	15.8679	1.05643e-56	2.9878e-53
ENSG00000224281.5	SLC25A5-AS1	42.6901	2.49385	0.15717	15.8672	1.06885e-56	2.9878e-53
ENSG00000256628.3	ZBTB11-AS1	65.7227	1.99819	0.126678	15.7738	4.71116e-56	1.12879e-52
ENSG00000254635.6	WAC-AS1	42.0542	2.24995	0.142832	15.7524	6.60856e-56	1.38548e-52
ENSG00000121270.16	ABCC11	69.1011	2.36293	0.150247	15.727	9.87379e-56	1.84003e-52
ENSG00000286340.1	NA	27.123	2.61953	0.167879	15.6037	6.8671e-55	1.15175e-51
ENSG00000275457.1	AL117332.1	39.6127	2.61799	0.168573	15.5303	2.16531e-54	3.3015e-51
ENSG00000279069.1	AC015813.5	189.601	1.29713	0.083788	15.4811	4.65242e-54	6.50253e-51
ENSG00000257122.5	RRN3P3	27.8675	2.41742	0.156833	15.4139	1.31946e-53	1.70231e-50
ENSG00000095066.12	HOOK2	67.1508	3.03504	0.198004	15.3282	4.95675e-53	5.93818e-50
ENSG00000229124.7	VIM-AS1	1243.31	2.68198	0.175387	15.2917	8.68211e-53	9.70775e-50
ENSG00000204438.11	GPANK1	30.1928	2.66103	0.174879	15.2164	2.75233e-52	2.88513e-49
ENSG00000099901.17	RANBP1	36.281	2.08332	0.138685	15.022	5.2679e-51	5.19725e-48
ENSG00000274756.1	AC243732.1	41.631	1.18936	0.0793678	14.9854	9.14482e-51	8.52094e-48
ENSG00000156787.17	TBC1D31	50.963	2.46227	0.166183	14.8166	1.14363e-49	1.00953e-46
ENSG00000152700.14	SAR1B	46.6228	1.81116	0.122544	14.7796	1.9829e-49	1.66286e-46
ENSG00000223653.6	AL078459.1	35.0059	2.38641	0.163439	14.6013	2.75655e-48	2.17627e-45
ENSG00000066422.5	ZBTB11	24.7833	2.62854	0.180051	14.5989	2.85464e-48	2.17627e-45
ENSG00000266036.1	AC016888.1	40.0989	3.34853	0.229966	14.561	4.97355e-48	3.6268e-45
ENSG00000253744.1	AC025442.1	25.2081	2.17445	0.149776	14.518	9.3164e-48	6.51061e-45
ENSG00000170396.9	ZNF804A	12.7894	3.20745	0.22125	14.497	1.26627e-47	8.19426e-45
ENSG00000231329.8	AL031772.1	677.672	0.674778	0.0465469	14.4967	1.27028e-47	8.19426e-45
ENSG00000253327.2	RAD21-AS1	51.1887	3.29521	0.227809	14.4648	2.02277e-47	1.25652e-44
ENSG00000280927.1	CTBP1-AS	178.066	0.663046	0.0461837	14.3567	9.66997e-47	5.79231e-44
ENSG00000125384.7	PTGER2	153.596	2.12137	0.148019	14.3317	1.38684e-46	8.02071e-44
ENSG00000277449.1	CEBPB-AS1	59.5862	2.65364	0.185484	14.3066	1.99037e-46	1.11275e-43
ENSG00000142655.13	PEX14	6.4135	2.80793	0.196644	14.2792	2.94806e-46	1.595e-43
ENSG00000258813.2	AL442663.3	40.4437	2.06319	0.144939	14.2349	5.56153e-46	2.91494e-43
ENSG00000232748.3	AC135050.1	43.1027	1.17482	0.0825978	14.2234	6.56235e-46	3.33526e-43
ENSG00000261172.1	AC133919.2	137.551	1.89812	0.133607	14.2068	8.31221e-46	4.10037e-43
ENSG00000168792.5	ABHD15	15.5976	2.10058	0.148824	14.1145	3.09115e-45	1.48128e-42
ENSG00000280273.2	AF131216.4	19.1398	2.09125	0.148251	14.1062	3.47943e-45	1.62103e-42
ENSG00000245112.2	SMARCA5-AS1	59.9263	1.35815	0.0964524	14.0811	4.96576e-45	2.25097e-42
ENSG00000235852.1	AC005540.1	111.216	1.64089	0.117028	14.0213	1.15508e-44	5.09816e-42
ENSG00000182150.18	ERCC6L2	28.4872	2.36948	0.169207	14.0034	1.48616e-44	6.39124e-42
ENSG00000233825.1	AL391839.2	28.1813	1.8618	0.132979	14.0007	1.54244e-44	6.46743e-42
ENSG00000206559.8	ZCWPW2	16.6246	3.21957	0.230381	13.975	2.21581e-44	9.0643e-42
ENSG00000041988.15	THAP3	66.8145	0.994469	0.0711703	13.9731	2.27501e-44	9.08486e-42
ENSG00000275178.1	AC018529.1	43.279	1.91289	0.138112	13.8503	1.26728e-43	4.94299e-41
ENSG00000232973.13	CYP1B1-AS1	21.6338	2.1634	0.156238	13.8468	1.33013e-43	5.07023e-41
ENSG00000279198.1	AC008894.3	31.8764	2.63164	0.190134	13.841	1.4422e-43	5.37524e-41
ENSG00000274177.1	AC004528.2	26.4635	2.36066	0.171101	13.7969	2.66154e-43	9.70421e-41
ENSG00000265008.1	AC011825.4	12.4864	2.73834	0.198845	13.7712	3.79945e-43	1.35584e-40
ENSG00000232807.2	AL137186.2	91.1633	0.918475	0.0667182	13.7665	4.05488e-43	1.41684e-40
ENSG00000185250.16	PPIL6	15.4349	2.24664	0.163494	13.7414	5.73393e-43	1.96264e-40
ENSG00000255929.5	AP000943.3	27.0051	1.5694	0.114605	13.694	1.10214e-42	3.69701e-40
ENSG00000241666.2	AL031733.2	37.3498	1.57184	0.11505	13.6622	1.70816e-42	5.61749e-40
ENSG00000187860.10	CCDC157	24.6648	1.98983	0.146457	13.5865	4.81728e-42	1.55376e-39
ENSG00000239791.2	AC002310.2	48.9775	1.33158	0.0982401	13.5544	7.46642e-42	2.36277e-39
ENSG00000148335.15	NTMT1	59.3848	1.06552	0.0788039	13.5211	1.1733e-41	3.64418e-39
ENSG00000106244.13	PDAP1	420.834	1.37396	0.101701	13.5098	1.3695e-41	4.11552e-39
ENSG00000272256.1	AC044849.1	80.8082	3.05803	0.226361	13.5095	1.37413e-41	4.11552e-39
ENSG00000261359.2	PYCARD-AS1	51.8897	2.19468	0.162789	13.4817	2.00367e-41	5.89572e-39
ENSG00000258554.1	AC025162.1	19.7343	1.21951	0.0906607	13.4514	3.02066e-41	8.73492e-39
ENSG00000267727.1	AC008738.5	25.2954	3.18915	0.237399	13.4337	3.83707e-41	1.09077e-38
ENSG00000233822.4	HIST1H2BN	88.8382	1.46791	0.109488	13.407	5.50062e-41	1.53761e-38
ENSG00000234750.1	AC012618.2	40.0413	1.20951	0.0903995	13.3796	7.9533e-41	2.18677e-38
ENSG00000167543.16	TP53I13	46.0212	1.50249	0.112308	13.3783	8.09735e-41	2.19046e-38
ENSG00000247121.7	AC009126.1	64.8199	1.17455	0.0880836	13.3345	1.4589e-40	3.88392e-38
ENSG00000261423.1	TMEM202-AS1	37.7476	1.42039	0.106731	13.3082	2.0754e-40	5.43884e-38
ENSG00000260136.6	AC008915.2	9.28693	1.79175	0.135993	13.1753	1.21786e-39	3.14245e-37
ENSG00000180423.4	HARBI1	55.0474	2.19019	0.166421	13.1605	1.48024e-39	3.76161e-37
ENSG00000119878.6	CRIPT	22.3205	1.69999	0.129261	13.1516	1.66518e-39	4.16841e-37
ENSG00000221838.10	AP4M1	49.8557	1.11057	0.0845654	13.1326	2.14058e-39	5.27968e-37
ENSG00000254501.1	AP003068.1	35.824	1.67685	0.127723	13.1288	2.25178e-39	5.47346e-37
ENSG00000264575.1	LINC00526	33.5954	2.20973	0.168743	13.0952	3.5054e-39	8.37933e-37
ENSG00000272145.1	NFYC-AS1	16.6718	2.79089	0.213137	13.0943	3.54718e-39	8.37933e-37
ENSG00000231160.10	KLF3-AS1	27.5599	2.05796	0.157303	13.0828	4.13173e-39	9.62464e-37
ENSG00000247373.3	AC055713.1	53.2817	2.02757	0.155366	13.0502	6.33405e-39	1.4356e-36
ENSG00000164022.17	AIMP1	35.9901	1.50965	0.115742	13.0433	6.94002e-39	1.55197e-36
ENSG00000151470.13	C4orf33	50.5482	2.78579	0.214569	12.9832	1.52341e-38	3.36193e-36
ENSG00000225864.1	HCG4P11	336.315	1.78618	0.137697	12.9718	1.76842e-38	3.85195e-36
ENSG00000131652.14	THOC6	10.8644	2.51525	0.194584	12.9263	3.19724e-38	6.87489e-36
ENSG00000251143.1	AP002490.1	699.909	1.10331	0.0855037	12.9036	4.29375e-38	9.11579e-36
ENSG00000285908.1	NA	9.64612	2.80772	0.217934	12.8833	5.58741e-38	1.1714e-35
ENSG00000275665.1	AC006449.3	36.7699	1.15324	0.0895917	12.8721	6.45855e-38	1.33732e-35
ENSG00000229766.7	AL021396.1	11.2355	2.86147	0.222455	12.8631	7.26002e-38	1.48494e-35
ENSG00000234636.2	MED14OS	4.33078	3.44997	0.268896	12.8301	1.11221e-37	2.22436e-35
ENSG00000258325.2	ITFG2-AS1	17.3089	2.33202	0.182826	12.7554	2.90912e-37	5.67346e-35
ENSG00000230212.6	AP000688.1	12.8798	3.29572	0.258503	12.7493	3.14712e-37	6.06707e-35
ENSG00000233452.7	STXBP5-AS1	21.4176	2.19401	0.172182	12.7424	3.43674e-37	6.55011e-35
ENSG00000220008.3	LINGO3	115.206	1.36174	0.107492	12.6683	8.86277e-37	1.67018e-34
ENSG00000248429.5	FAM198B-AS1	80.331	1.52997	0.121153	12.6284	1.4726e-36	2.74427e-34
ENSG00000246323.2	AC113382.1	4.74796	3.06217	0.242532	12.6258	1.52118e-36	2.80366e-34
ENSG00000227766.1	HCG4P5	2212.48	1.58868	0.126223	12.5863	2.51201e-36	4.57951e-34
ENSG00000170291.15	ELP5	17.0515	2.27924	0.181284	12.5727	2.98198e-36	5.37783e-34
ENSG00000122376.12	FAM35A	65.793	2.15182	0.17128	12.5632	3.36566e-36	6.0052e-34
ENSG00000284738.1	AL358472.5	23.1279	1.65834	0.132032	12.5601	3.49925e-36	6.17784e-34
ENSG00000272841.1	AL139393.2	7.20735	4.1538	0.331547	12.5285	5.21114e-36	9.1043e-34
ENSG00000245904.4	AC025164.1	478.101	1.0412	0.083144	12.5228	5.59961e-36	9.68213e-34
ENSG00000225850.3	AL355490.1	12.6794	3.1644	0.253298	12.4928	8.17471e-36	1.38491e-33
ENSG00000264578.1	AC009630.3	47.2025	0.723817	0.0579647	12.4872	8.76931e-36	1.47079e-33
ENSG00000175611.12	LINC00476	23.2711	1.58464	0.127007	12.4768	9.98944e-36	1.65884e-33
ENSG00000233230.1	AC079807.1	6.08942	2.72741	0.21875	12.4681	1.11411e-35	1.83194e-33
ENSG00000222043.2	AC079305.1	6.49646	2.91798	0.234118	12.4637	1.17747e-35	1.91733e-33
ENSG00000266677.1	AC087164.1	65.3179	2.14508	0.172165	12.4594	1.24295e-35	2.0045e-33
ENSG00000104064.18	GABPB1	23.5902	1.74299	0.14019	12.4331	1.72819e-35	2.7605e-33
ENSG00000263218.2	AC127496.6	14.018	2.24688	0.181016	12.4126	2.23331e-35	3.53368e-33
ENSG00000238086.5	PPP1R26P1	63.5651	0.879781	0.0710171	12.3883	3.02383e-35	4.73978e-33
ENSG00000147687.19	TATDN1	84.6748	0.859475	0.0694536	12.3748	3.57741e-35	5.55558e-33
ENSG00000270194.1	AC097359.2	64.4732	0.884841	0.0715725	12.3629	4.15129e-35	6.38766e-33
ENSG00000286950.1	NA	32.7724	1.5758	0.127601	12.3494	4.90517e-35	7.47904e-33
ENSG00000104960.15	PTOV1	146.097	0.939327	0.0764599	12.2852	1.0873e-34	1.64291e-32
ENSG00000141002.20	TCF25	9.47859	1.92619	0.157065	12.2636	1.41964e-34	2.12591e-32
ENSG00000091164.13	TXNL1	36.9659	1.92789	0.157377	12.2501	1.67729e-34	2.48952e-32
ENSG00000183260.7	ABHD16B	31.5502	1.61108	0.131631	12.2394	1.91442e-34	2.81655e-32
ENSG00000285921.1	NA	110.506	1.22115	0.0999025	12.2234	2.331e-34	3.39961e-32
ENSG00000104886.12	PLEKHJ1	30.4134	1.41291	0.115663	12.2157	2.56205e-34	3.70437e-32
ENSG00000244491.1	AL021707.5	212.061	0.758592	0.062223	12.1915	3.4495e-34	4.94487e-32
ENSG00000099203.7	TMED1	50.5066	1.1869	0.0973869	12.1875	3.62384e-34	5.15077e-32
ENSG00000204520.14	MICA	44.6107	1.40142	0.115056	12.1804	3.954e-34	5.57281e-32
ENSG00000265778.3	AC018413.1	151.305	1.07902	0.0886056	12.1778	4.07966e-34	5.702e-32
ENSG00000237232.9	ZNF295-AS1	10.8308	1.82931	0.150327	12.1688	4.55506e-34	6.31385e-32
ENSG00000282933.2	RHOXF1P3	54.4541	0.964827	0.0795323	12.1313	7.21234e-34	9.91519e-32
ENSG00000274021.1	AC024909.2	929.63	0.923232	0.0761179	12.129	7.41633e-34	1.01127e-31
ENSG00000284882.1	AL359762.1	17.9298	1.86672	0.154287	12.0991	1.06809e-33	1.44468e-31
ENSG00000132781.19	MUTYH	18.8848	1.40769	0.116358	12.0979	1.08361e-33	1.45394e-31
ENSG00000271614.1	ATP2B1-AS1	8.36681	1.87307	0.154903	12.0918	1.16646e-33	1.55269e-31
ENSG00000256751.6	PLBD1-AS1	13.5108	2.57526	0.213022	12.0892	1.20453e-33	1.59074e-31
ENSG00000149489.9	ROM1	11.0753	1.73356	0.143418	12.0874	1.2309e-33	1.61286e-31
ENSG00000241735.2	FABP5P3	19.4068	1.60463	0.132765	12.0862	1.24906e-33	1.62398e-31
ENSG00000278899.1	AL358852.1	9.34458	1.46865	0.121564	12.0813	1.32594e-33	1.71067e-31
ENSG00000248468.2	AC107027.1	8.99825	2.70653	0.224079	12.0784	1.37285e-33	1.75766e-31
ENSG00000148187.18	MRRF	20.5137	2.56978	0.213177	12.0547	1.8323e-33	2.32813e-31
ENSG00000108786.11	HSD17B1	86.8283	1.06927	0.0887347	12.0502	1.93575e-33	2.44109e-31
ENSG00000280160.1	AC135050.7	18.8563	1.79328	0.149035	12.0326	2.39364e-33	2.99598e-31
ENSG00000141551.14	CSNK1D	342.452	1.2809	0.106723	12.0022	3.46183e-33	4.30088e-31
ENSG00000272269.1	AL138724.1	38.6174	1.46094	0.122052	11.9698	5.11422e-33	6.30704e-31
ENSG00000224424.8	PRKAR2A-AS1	20.0276	1.79261	0.149951	11.9547	6.13751e-33	7.51374e-31
ENSG00000246375.3	AC107067.1	13.2502	1.68183	0.140815	11.9435	7.01634e-33	8.5274e-31
ENSG00000272267.2	AC021242.3	90.5434	1.15977	0.0971598	11.9367	7.62072e-33	9.19531e-31
ENSG00000205771.6	CATSPER2P1	24.3728	1.3001	0.108959	11.932	8.05839e-33	9.65395e-31
ENSG00000048162.21	NOP16	94.0046	1.06932	0.0898707	11.8984	1.20605e-32	1.4346e-30
ENSG00000053438.11	NNAT	73.4883	0.704042	0.0594017	11.8522	2.09548e-32	2.47503e-30
ENSG00000287644.1	NA	10.3	1.88503	0.159442	11.8226	2.98209e-32	3.4976e-30
ENSG00000261659.2	Z92544.2	43.0005	1.39277	0.11783	11.8201	3.07193e-32	3.57795e-30
ENSG00000130522.6	JUND	20.5485	1.544	0.130699	11.8134	3.32811e-32	3.84959e-30
ENSG00000174885.13	NLRP6	53.2671	1.81684	0.153945	11.8019	3.81468e-32	4.38218e-30
ENSG00000100097.12	LGALS1	23.4371	1.93702	0.164367	11.7847	4.67897e-32	5.33848e-30
ENSG00000164091.12	WDR82	93.3419	0.759071	0.064429	11.7815	4.8615e-32	5.50926e-30
ENSG00000269386.5	RAB11B-AS1	11.142	2.59564	0.220776	11.7569	6.50629e-32	7.32372e-30
ENSG00000184083.12	FAM120C	9.9023	3.22551	0.274752	11.7397	7.97721e-32	8.91958e-30
ENSG00000263823.1	AC009831.1	41.7788	1.46463	0.124778	11.7379	8.15276e-32	9.05551e-30
ENSG00000225822.4	UBXN7-AS1	5.11553	2.05941	0.175482	11.7358	8.35684e-32	9.22111e-30
ENSG00000267344.1	AC003070.1	57.4961	1.12749	0.0960783	11.7351	8.42035e-32	9.23047e-30
ENSG00000240211.1	AC092849.1	2.91387	3.25725	0.277638	11.732	8.73549e-32	9.51374e-30
ENSG00000270641.1	TSIX	11637	3.87929	0.331197	11.7129	1.09432e-31	1.18413e-29
ENSG00000223390.1	AL445685.1	18.0815	1.18458	0.101421	11.6798	1.61597e-31	1.73738e-29
ENSG00000250186.3	AC091180.3	101.359	0.819133	0.070138	11.6789	1.63436e-31	1.74596e-29
ENSG00000271581.1	AL671883.2	5396.65	1.52665	0.131059	11.6485	2.33473e-31	2.47836e-29
ENSG00000272447.1	AL135925.1	16.182	1.80308	0.154866	11.6429	2.49436e-31	2.63116e-29
ENSG00000197208.6	SLC22A4	52.7429	1.52539	0.131192	11.6271	3.00034e-31	3.13689e-29
ENSG00000229018.5	PMS2P7	23.5547	1.97573	0.169929	11.6268	3.0112e-31	3.13689e-29
ENSG00000269910.1	AL049840.2	60.6271	0.629325	0.0541889	11.6135	3.51789e-31	3.64211e-29
ENSG00000269439.6	AC010618.3	17.5105	1.79863	0.155008	11.6035	3.95681e-31	4.07139e-29
ENSG00000236753.7	MKLN1-AS	51.5253	1.19146	0.102711	11.6001	4.11604e-31	4.2094e-29
ENSG00000137496.18	IL18BP	104.63	0.660787	0.0569902	11.5947	4.38168e-31	4.45391e-29
ENSG00000239213.6	NCK1-AS1	28.0267	1.62753	0.140813	11.5581	6.71868e-31	6.78829e-29
ENSG00000228716.7	DHFR	13.5469	1.74477	0.15147	11.5189	1.05982e-30	1.06439e-28
ENSG00000235078.1	AC231981.1	9.14407	2.89855	0.251688	11.5164	1.09021e-30	1.0884e-28
ENSG00000233750.3	CICP27	153.884	1.59123	0.138194	11.5145	1.1155e-30	1.10705e-28
ENSG00000102901.13	CENPT	29.6874	1.49149	0.129616	11.507	1.21622e-30	1.19991e-28
ENSG00000173653.8	RCE1	14.2213	1.83201	0.159384	11.4943	1.4088e-30	1.38178e-28
ENSG00000180769.10	WDFY3-AS2	50.7991	1.74639	0.152291	11.4674	1.92338e-30	1.87552e-28
ENSG00000282961.1	PRNCR1	59.7408	0.953998	0.0834723	11.4289	2.99799e-30	2.90649e-28
ENSG00000126895.15	AVPR2	20.3734	1.38194	0.120928	11.4278	3.03739e-30	2.92777e-28
ENSG00000010072.16	SPRTN	197.73	0.868439	0.0760467	11.4198	3.3298e-30	3.19128e-28
ENSG00000132002.9	DNAJB1	27.9615	1.42585	0.125078	11.3997	4.1934e-30	3.99612e-28
ENSG00000288604.1	NA	5.80789	3.16972	0.278467	11.3827	5.09756e-30	4.83029e-28
ENSG00000259238.1	AC092755.2	6.92803	2.83008	0.24901	11.3653	6.22278e-30	5.86339e-28
ENSG00000259881.1	AC092384.2	35.1369	1.51762	0.13386	11.3374	8.56631e-30	8.02649e-28
ENSG00000248724.6	NPHP3-AS1	14.6471	1.65459	0.146033	11.3302	9.29871e-30	8.66433e-28
ENSG00000272030.1	AL162258.2	5.3992	2.33019	0.206453	11.2868	1.52567e-29	1.41373e-27
ENSG00000267121.6	AC008105.3	11.7393	2.23312	0.19789	11.2847	1.56231e-29	1.43972e-27
ENSG00000103148.17	NPRL3	65.6095	0.880449	0.0780284	11.2837	1.57948e-29	1.4476e-27
ENSG00000251279.1	SMIM15-AS1	6.45115	2.42479	0.215005	11.2778	1.6885e-29	1.53151e-27
ENSG00000186710.11	CFAP73	19.9167	1.35076	0.119771	11.2778	1.6893e-29	1.53151e-27
ENSG00000260111.1	AC012184.1	126.897	1.0405	0.0923695	11.2645	1.96477e-29	1.77167e-27
ENSG00000076053.12	RBM7	31.0486	1.49375	0.132624	11.263	1.99808e-29	1.79207e-27
ENSG00000235522.6	AC010978.1	184.98	0.753096	0.0668841	11.2597	2.07408e-29	1.85034e-27
ENSG00000026103.22	FAS	30.8867	1.5454	0.137483	11.2406	2.57515e-29	2.2852e-27
ENSG00000285649.1	NA	8.84477	1.41919	0.126601	11.2099	3.6455e-29	3.21802e-27
ENSG00000267601.1	AC022966.1	109.806	1.15726	0.103254	11.2079	3.7297e-29	3.27511e-27
ENSG00000253806.1	AC108002.2	3.56323	4.07953	0.364652	11.1874	4.69812e-29	4.104e-27
ENSG00000172613.8	RAD9A	50.15	1.01273	0.0908838	11.1432	7.73297e-29	6.70651e-27
ENSG00000230337.1	AL109811.2	5.04575	2.03618	0.182734	11.1429	7.75735e-29	6.70651e-27
ENSG00000257557.2	PPP1R12A-AS1	189.488	1.76294	0.158782	11.1029	1.21413e-28	1.04428e-26
ENSG00000266933.2	AC005775.1	6.93312	2.30475	0.20761	11.1014	1.2356e-28	1.05732e-26
ENSG00000126215.14	XRCC3	158.732	0.894554	0.0806352	11.0938	1.34386e-28	1.14412e-26
ENSG00000237773.7	AC073332.1	12.564	2.2442	0.202359	11.0902	1.39961e-28	1.18556e-26
ENSG00000164934.14	DCAF13	12.9437	1.68805	0.152466	11.0717	1.72198e-28	1.45131e-26
ENSG00000185291.12	IL3RA	24.4731	1.10138	0.099491	11.0701	1.75193e-28	1.46773e-26
ENSG00000257270.1	AL928654.2	30.2768	0.755289	0.06823	11.0697	1.75896e-28	1.46773e-26
ENSG00000267007.1	AC012615.2	9.26483	2.10173	0.190191	11.0506	2.17682e-28	1.80741e-26
ENSG00000279413.1	AC112497.1	18.1497	1.53063	0.138674	11.0377	2.51518e-28	2.07806e-26
ENSG00000171695.10	LKAAEAR1	1.87327	2.92098	0.264839	11.0293	2.76151e-28	2.27039e-26
ENSG00000224721.1	AC007182.1	41.3631	1.14121	0.103611	11.0144	3.25666e-28	2.66442e-26
ENSG00000089775.12	ZBTB25	33.1984	1.32429	0.120245	11.0133	3.29761e-28	2.68483e-26
ENSG00000204685.7	STARD7-AS1	146.822	0.681356	0.0618782	11.0113	3.37288e-28	2.73285e-26
ENSG00000204389.10	HSPA1A	37.4375	1.19651	0.108676	11.0099	3.42273e-28	2.75991e-26
ENSG00000125910.6	S1PR4	36.6006	1.4287	0.129786	11.0081	3.49236e-28	2.80257e-26
ENSG00000177971.8	IMP3	16.0626	1.20037	0.109085	11.0039	3.65865e-28	2.92204e-26
ENSG00000111058.8	ACSS3	87.3932	1.48684	0.135433	10.9784	4.85607e-28	3.86e-26
ENSG00000279035.1	AC022211.4	28.491	1.11792	0.101863	10.9748	5.05317e-28	3.99772e-26
ENSG00000167676.4	PLIN4	30.1794	0.983838	0.0897793	10.9584	6.0553e-28	4.76805e-26
ENSG00000245768.7	AC092378.1	3.60494	2.41417	0.220314	10.9579	6.09276e-28	4.77513e-26
ENSG00000279086.1	AC073130.3	82.8132	1.1292	0.103083	10.9544	6.33297e-28	4.9403e-26
ENSG00000233098.9	CCDC144NL-AS1	76.351	0.77585	0.0710041	10.9268	8.57891e-28	6.66136e-26
ENSG00000269243.1	AC008894.2	1030.23	0.707543	0.0648139	10.9165	9.60969e-28	7.42736e-26
ENSG00000215692.2	AC114730.1	1.93735	3.13824	0.287721	10.9072	1.06458e-27	8.19041e-26
ENSG00000279716.1	AC006128.1	62.3393	0.883225	0.0811205	10.8878	1.31763e-27	1.0091e-25
ENSG00000162510.6	MATN1	14.9214	2.20454	0.202602	10.8811	1.41775e-27	1.08084e-25
ENSG00000257551.1	HLX-AS1	6.52307	2.49905	0.229909	10.8697	1.60675e-27	1.21939e-25
ENSG00000140471.17	LINS1	38.2384	1.56115	0.143671	10.8661	1.67195e-27	1.26315e-25
ENSG00000166848.7	TERF2IP	18.1043	1.64609	0.151706	10.8505	1.98326e-27	1.49163e-25
ENSG00000273472.1	AC096733.2	20.2296	1.48119	0.136555	10.8468	2.0645e-27	1.54579e-25
ENSG00000167971.16	CASKIN1	41.3704	0.740888	0.0683533	10.8391	2.2467e-27	1.67474e-25
ENSG00000143164.15	DCAF6	38.2978	1.70132	0.156982	10.8377	2.28112e-27	1.69287e-25
ENSG00000233406.5	AL162430.1	17.967	1.11506	0.102997	10.8261	2.58948e-27	1.91325e-25
ENSG00000162526.7	TSSK3	94.7423	0.786736	0.0727887	10.8085	3.13797e-27	2.30834e-25
ENSG00000247315.4	ZCCHC3	5.26574	1.54717	0.143602	10.774	4.56575e-27	3.32942e-25
ENSG00000078319.10	PMS2P1	9.15128	1.74513	0.162104	10.7655	5.00792e-27	3.63605e-25
ENSG00000272078.1	AL139423.1	80.1339	0.665597	0.0618656	10.7588	5.38942e-27	3.89618e-25
ENSG00000240889.1	NDUFB2-AS1	11.3637	1.30376	0.12122	10.7553	5.59365e-27	4.02646e-25
ENSG00000286307.1	NA	83.9483	0.839696	0.0780817	10.7541	5.66994e-27	4.06394e-25
ENSG00000083807.10	SLC27A5	18.0301	1.57042	0.146145	10.7456	6.21291e-27	4.43417e-25
ENSG00000158793.14	NIT1	97.8252	0.790166	0.0735941	10.7368	6.83672e-27	4.85871e-25
ENSG00000183784.7	C9orf66	291.722	1.0459	0.0974784	10.7295	7.39561e-27	5.23372e-25
ENSG00000166451.13	CENPN	4.52639	2.54179	0.237176	10.7169	8.4816e-27	5.97704e-25
ENSG00000135124.15	P2RX4	28.5909	1.06691	0.0995689	10.7153	8.62564e-27	6.0531e-25
ENSG00000139899.11	CBLN3	23.4838	1.5282	0.142671	10.7113	9.00672e-27	6.29419e-25
ENSG00000279152.1	AC129492.7	30.5226	1.47569	0.138022	10.6917	1.11306e-26	7.74617e-25
ENSG00000267598.1	AC011446.2	156.842	1.48783	0.13923	10.6861	1.18184e-26	8.19085e-25
ENSG00000121104.8	FAM117A	43.5938	0.980482	0.0920795	10.6482	1.77745e-26	1.22178e-24
ENSG00000268886.1	AC022150.1	25.1596	1.09342	0.102792	10.6372	2.00027e-26	1.36376e-24
ENSG00000143740.14	SNAP47	51.518	0.984752	0.0929367	10.5959	3.11196e-26	2.11311e-24
ENSG00000184986.11	TMEM121	5.79822	2.69253	0.255636	10.5327	6.10744e-26	4.1304e-24
ENSG00000118096.10	IFT46	13.0794	1.32764	0.126058	10.532	6.15444e-26	4.14547e-24
ENSG00000273763.2	AC007318.2	49.8421	0.75689	0.0718842	10.5293	6.33091e-26	4.24728e-24
ENSG00000214193.11	SH3D21	27.0903	1.41844	0.134819	10.5211	6.90889e-26	4.61657e-24
ENSG00000204599.14	TRIM39	9.77848	1.86502	0.177826	10.4879	9.81646e-26	6.5334e-24
ENSG00000188186.10	LAMTOR4	33.9547	0.961132	0.0916581	10.4861	1.0012e-25	6.63722e-24
ENSG00000272768.1	AC004854.2	8.59437	2.02291	0.193107	10.4756	1.11796e-25	7.38119e-24
ENSG00000129128.13	SPCS3	31.0777	1.99112	0.190078	10.4753	1.12223e-25	7.38119e-24
ENSG00000267283.1	AC005306.1	6.08355	1.72743	0.164924	10.474	1.13674e-25	7.44169e-24
ENSG00000172269.19	DPAGT1	18.6238	1.32754	0.126749	10.4738	1.1403e-25	7.44169e-24
ENSG00000261641.2	AL031600.3	30.4445	1.16414	0.111291	10.4604	1.31368e-25	8.53997e-24
ENSG00000285938.1	NA	121.316	1.52583	0.14647	10.4173	2.06711e-25	1.33859e-23
ENSG00000261840.3	AC093249.6	7.57516	1.80041	0.173057	10.4035	2.3887e-25	1.54089e-23
ENSG00000240857.2	RDH14	4.20799	2.52692	0.24305	10.3967	2.56597e-25	1.6489e-23
ENSG00000110057.8	UNC93B1	10.9291	1.17551	0.113335	10.372	3.32608e-25	2.12253e-23
ENSG00000276649.1	AL117335.1	3.55021	2.02557	0.195294	10.3719	3.32832e-25	2.12253e-23
ENSG00000136699.19	SMPD4	29.77	1.46276	0.141228	10.3575	3.87132e-25	2.45946e-23
ENSG00000261546.1	AC135782.3	55.8847	0.691676	0.066858	10.3455	4.38847e-25	2.77749e-23
ENSG00000272906.1	AL353708.3	6.82081	1.79122	0.173237	10.3397	4.65801e-25	2.93699e-23
ENSG00000133315.12	MACROD1	1.92597	2.9402	0.285107	10.3126	6.17825e-25	3.88096e-23
ENSG00000245025.3	AC107959.1	74.8938	0.905276	0.0878007	10.3106	6.3126e-25	3.95056e-23
ENSG00000259515.1	AL117209.1	5.43321	1.61771	0.156938	10.3079	6.48858e-25	4.04559e-23
ENSG00000177042.14	TMEM80	4.64563	1.93942	0.189053	10.2586	1.08262e-24	6.70025e-23
ENSG00000120802.14	TMPO	17.0381	1.6687	0.163109	10.2306	1.44672e-24	8.88804e-23
ENSG00000258777.1	HIF1A-AS1	2.57881	2.62622	0.256884	10.2234	1.55851e-24	9.53993e-23
ENSG00000234665.9	AL512625.3	12.8097	1.42491	0.139676	10.2016	1.95111e-24	1.18996e-22
ENSG00000287263.1	NA	73.7914	1.2515	0.122754	10.1952	2.08395e-24	1.26638e-22
ENSG00000127054.21	INTS11	63.2824	0.764958	0.0750413	10.1938	2.11282e-24	1.27929e-22
ENSG00000279322.1	AL035252.4	9.67545	1.659	0.162841	10.1879	2.24643e-24	1.35529e-22
ENSG00000267323.1	SLC25A1P5	17.0706	1.08652	0.106657	10.1871	2.26473e-24	1.36144e-22
ENSG00000171703.17	TCEA2	29.2029	1.21612	0.119453	10.1808	2.41629e-24	1.44736e-22
ENSG00000279641.1	AC120057.3	469.983	0.80646	0.0793934	10.1578	3.05993e-24	1.8199e-22
ENSG00000267519.6	AC020916.1	100.271	0.674493	0.0664542	10.1498	3.32208e-24	1.96883e-22
ENSG00000259075.6	POC1B-GALNT4	13.3504	1.2956	0.128281	10.0997	5.54316e-24	3.27359e-22
ENSG00000213760.11	ATP6V1G2	4.27881	2.33542	0.231505	10.088	6.24342e-24	3.6742e-22
ENSG00000261079.1	AC009053.2	28.2779	1.0606	0.105193	10.0824	6.60705e-24	3.87459e-22
ENSG00000109390.13	NDUFC1	32.1103	0.989038	0.0982225	10.0694	7.54657e-24	4.41014e-22
ENSG00000249884.8	RNF103-CHMP3	2.96402	2.67571	0.265857	10.0644	7.93348e-24	4.62015e-22
ENSG00000148358.20	GPR107	25.798	1.09213	0.1089	10.0287	1.13955e-23	6.5905e-22
ENSG00000260051.1	AL031600.1	10.4563	1.5841	0.158037	10.0236	1.20029e-23	6.91461e-22
ENSG00000231752.6	EMBP1	5.21815	2.46763	0.246189	10.0233	1.20383e-23	6.91461e-22
ENSG00000259792.1	AC104758.2	15.041	0.927911	0.092721	10.0076	1.4119e-23	8.08205e-22
ENSG00000231728.5	AC234782.2	2.97076	2.42472	0.242445	10.0011	1.50705e-23	8.59735e-22
ENSG00000287261.1	NA	4.27361	1.95439	0.195606	9.99147	1.66102e-23	9.43406e-22
ENSG00000107815.10	TWNK	6.99773	2.43542	0.243755	9.99123	1.66497e-23	9.43406e-22
ENSG00000273010.1	AL360270.3	130.482	0.918384	0.0920542	9.97656	1.93043e-23	1.09014e-21
ENSG00000288012.1	NA	27.0389	1.20868	0.121289	9.96535	2.16109e-23	1.2163e-21
ENSG00000260350.1	AC012173.1	11.3231	1.46617	0.147144	9.96415	2.18746e-23	1.22703e-21
ENSG00000114738.11	MAPKAPK3	10.2008	1.53994	0.154748	9.9513	2.48907e-23	1.39156e-21
ENSG00000269559.2	AC093677.2	2.89343	2.81111	0.282765	9.94151	2.74638e-23	1.53031e-21
ENSG00000214063.11	TSPAN4	19.2911	1.11431	0.112277	9.92468	3.25155e-23	1.8058e-21
ENSG00000214013.9	GANC	30.433	1.389	0.139961	9.92417	3.26819e-23	1.80905e-21
ENSG00000116791.14	CRYZ	31.8088	1.24131	0.125274	9.90873	3.81469e-23	2.10461e-21
ENSG00000134905.17	CARS2	65.548	0.950233	0.0959179	9.90674	3.89141e-23	2.13989e-21
ENSG00000173110.8	HSPA6	73.1903	1.5127	0.152822	9.89843	4.22874e-23	2.31779e-21
ENSG00000153391.16	INO80C	5.25103	2.35424	0.238712	9.86226	6.06712e-23	3.31458e-21
ENSG00000275807.1	AC145285.6	21.618	1.05293	0.106834	9.85579	6.47055e-23	3.52351e-21
ENSG00000205790.1	DPP9-AS1	44.6651	0.732015	0.0743478	9.84582	7.1454e-23	3.8784e-21
ENSG00000229372.1	SZT2-AS1	7.20296	1.42017	0.144359	9.83777	7.74093e-23	4.18809e-21
ENSG00000119673.14	ACOT2	31.8699	0.948349	0.096404	9.83724	7.78165e-23	4.19658e-21
ENSG00000213150.2	AL512430.1	7.77079	1.78166	0.18121	9.83207	8.19184e-23	4.40364e-21
ENSG00000235586.1	AC011247.2	2.90747	2.2332	0.227366	9.82204	9.04948e-23	4.84913e-21
ENSG00000177640.16	CASC2	8.9311	2.62744	0.267601	9.81848	9.37503e-23	5.00758e-21
ENSG00000248668.3	OXCT1-AS1	6.08372	2.92535	0.298235	9.8089	1.03088e-22	5.48884e-21
ENSG00000260005.6	AC027601.1	66.8715	0.743782	0.0758528	9.8056	1.06517e-22	5.65349e-21
ENSG00000100314.4	CABP7	35.8729	0.729127	0.0744452	9.79415	1.19299e-22	6.31195e-21
ENSG00000197530.12	MIB2	132.245	1.14425	0.116978	9.78177	1.34826e-22	7.11102e-21
ENSG00000165506.15	DNAAF2	54.9002	0.682374	0.0697706	9.78026	1.36864e-22	7.19586e-21
ENSG00000241489.8	AC244197.3	20.6805	1.13922	0.116831	9.75102	1.82624e-22	9.5718e-21
ENSG00000169660.17	HEXDC	37.1476	0.762674	0.0783222	9.73765	2.08323e-22	1.08847e-20
ENSG00000151136.15	BTBD11	8.07	1.6258	0.166989	9.73599	2.11736e-22	1.10287e-20
ENSG00000119669.5	IRF2BPL	8.54658	1.53541	0.157866	9.72607	2.33441e-22	1.21216e-20
ENSG00000287967.1	NA	43.1526	1.26831	0.130419	9.72486	2.36222e-22	1.22282e-20
ENSG00000225032.5	AL162586.1	11.6666	1.55501	0.159906	9.7245	2.37076e-22	1.22346e-20
ENSG00000240057.6	AC078785.1	6.09872	2.12109	0.218342	9.71452	2.6148e-22	1.34526e-20
ENSG00000136371.11	MTHFS	4.05566	2.5549	0.263039	9.71301	2.65372e-22	1.36111e-20
ENSG00000278993.1	AC002350.1	21.9894	1.29689	0.133904	9.68521	3.48479e-22	1.78192e-20
ENSG00000271918.1	AC034236.2	3.93409	1.8271	0.188713	9.6819	3.59969e-22	1.83507e-20
ENSG00000251867.4	AC009812.1	3.00089	2.47509	0.255663	9.68106	3.6294e-22	1.84461e-20
ENSG00000100811.14	YY1	38.0159	1.66853	0.172588	9.66768	4.13632e-22	2.0959e-20
ENSG00000172366.20	MCRIP2	48.9312	0.701355	0.0726142	9.65865	4.51775e-22	2.28228e-20
ENSG00000139318.8	DUSP6	44.007	1.0133	0.104937	9.65623	4.62556e-22	2.32973e-20
ENSG00000214654.8	B3GNT10	15.7739	1.0591	0.109715	9.65323	4.76319e-22	2.39186e-20
ENSG00000270959.1	LPP-AS2	9.95325	1.21802	0.126227	9.64948	4.94052e-22	2.47351e-20
ENSG00000259945.1	AC027682.2	20.0041	1.1073	0.115005	9.62829	6.07301e-22	3.03144e-20
ENSG00000265298.1	AC132812.1	181.394	0.654308	0.0680156	9.61997	6.58473e-22	3.27712e-20
ENSG00000278156.2	TSC22D1-AS1	15.8882	1.2915	0.134437	9.60671	7.49054e-22	3.7169e-20
ENSG00000109118.14	PHF12	44.5864	1.1803	0.123006	9.59545	8.3553e-22	4.13378e-20
ENSG00000245281.8	AC124242.1	9.12003	2.0933	0.218198	9.59361	8.50545e-22	4.18569e-20
ENSG00000278616.1	BEND3P3	52.6157	1.06201	0.110701	9.59355	8.51015e-22	4.18569e-20
ENSG00000203876.10	ADD3-AS1	6.7766	2.14925	0.22428	9.58293	9.4334e-22	4.61274e-20
ENSG00000277922.1	RF02122	18.3847	1.3685	0.142851	9.57987	9.71712e-22	4.73766e-20
ENSG00000166704.11	ZNF606	23.3569	1.15914	0.121015	9.57848	9.84796e-22	4.78754e-20
ENSG00000261898.2	AC091153.4	7.37408	1.46524	0.153462	9.54788	1.32373e-21	6.41663e-20
ENSG00000234608.8	MAPKAPK5-AS1	9.00093	1.44889	0.151767	9.54682	1.33742e-21	6.46433e-20
ENSG00000003402.20	CFLAR	137.368	0.991619	0.103906	9.54344	1.38173e-21	6.65928e-20
ENSG00000170634.13	ACYP2	4.1832	2.45704	0.258154	9.51773	1.77007e-21	8.48217e-20
ENSG00000107902.14	LHPP	35.9684	0.678744	0.0713613	9.51137	1.88162e-21	8.99103e-20
ENSG00000111817.19	DSE	77.4652	0.850591	0.0895351	9.50009	2.09711e-21	9.99223e-20
ENSG00000233483.3	AC008105.2	12.6499	1.05656	0.111256	9.4966	2.16857e-21	1.02744e-19
ENSG00000264247.2	LINC00909	15.1837	2.16659	0.228171	9.49545	2.19268e-21	1.03594e-19
ENSG00000164708.6	PGAM2	89.8067	0.975299	0.102951	9.47342	2.70819e-21	1.27589e-19
ENSG00000114631.11	PODXL2	2.06674	2.60152	0.275154	9.45477	3.23743e-21	1.52096e-19
ENSG00000279753.1	AC011558.1	413.478	1.23535	0.130698	9.45197	3.32522e-21	1.55784e-19
ENSG00000181704.12	YIPF6	21.4603	2.0979	0.2222	9.44148	3.67559e-21	1.71719e-19
ENSG00000237586.3	AC090192.1	8.1047	1.567	0.166116	9.43317	3.97885e-21	1.8537e-19
ENSG00000223461.1	AC004471.1	16.7297	1.25592	0.133203	9.42867	4.15303e-21	1.92949e-19
ENSG00000279187.1	AC027601.5	19.9564	0.936841	0.0994051	9.42448	4.32256e-21	2.00271e-19
ENSG00000225973.4	PIGBOS1	23.6355	2.12306	0.225558	9.41248	4.84546e-21	2.23879e-19
ENSG00000029364.12	SLC39A9	14.599	1.46447	0.155655	9.40846	5.03456e-21	2.31977e-19
ENSG00000259843.2	AC007610.1	3.35072	1.79744	0.191091	9.40617	5.14536e-21	2.36433e-19
ENSG00000234432.4	AC092171.3	28.7332	1.14789	0.122295	9.3862	6.22061e-21	2.8506e-19
ENSG00000268149.1	AC010336.4	20.6916	1.44067	0.153604	9.37913	6.65185e-21	3.03165e-19
ENSG00000103253.19	HAGHL	21.1887	1.05245	0.112218	9.37861	6.68484e-21	3.03843e-19
ENSG00000260274.1	AC068338.2	30.1032	0.626076	0.0667676	9.37694	6.79149e-21	3.07856e-19
ENSG00000281005.1	LINC00921	12.0206	1.17622	0.125631	9.36251	7.78653e-21	3.5201e-19
ENSG00000261971.8	MMP25-AS1	1317.92	1.18426	0.126699	9.34706	9.01171e-21	4.06302e-19
ENSG00000275441.1	AC020765.2	5.56355	1.62556	0.173961	9.3444	9.24101e-21	4.15523e-19
ENSG00000262678.1	AC004771.5	3.28951	2.12933	0.228166	9.33236	1.03542e-20	4.64332e-19
ENSG00000226963.1	AC078883.2	16.6304	1.05917	0.11359	9.32449	1.11514e-20	4.98749e-19
ENSG00000268069.2	AC004466.1	58.6822	0.676202	0.0725734	9.31748	1.19132e-20	5.31406e-19
ENSG00000249971.1	AC104116.1	58.3571	0.928977	0.0998618	9.30263	1.3702e-20	6.09576e-19
ENSG00000249375.8	CASC11	18.8748	1.3045	0.140329	9.29603	1.45786e-20	6.46857e-19
ENSG00000267232.1	AC012615.5	16.7123	1.20348	0.129588	9.28704	1.5864e-20	7.02032e-19
ENSG00000187260.16	WDR86	56.0915	0.729314	0.0786857	9.2687	1.88435e-20	8.31692e-19
ENSG00000161999.13	JMJD8	82.4482	0.608508	0.0658402	9.2422	2.41481e-20	1.06302e-18
ENSG00000248980.1	AC019163.1	5.21532	1.48065	0.160432	9.22913	2.72833e-20	1.19789e-18
ENSG00000153093.20	ACOXL	15.5265	1.0959	0.118749	9.22877	2.73769e-20	1.19887e-18
ENSG00000026025.16	VIM	93.8092	1.08915	0.118033	9.2275	2.77032e-20	1.21e-18
ENSG00000261442.1	AC023830.1	37.7748	0.902061	0.0978197	9.22167	2.92496e-20	1.27422e-18
ENSG00000169727.12	GPS1	14.3144	1.36854	0.148422	9.22062	2.9539e-20	1.28349e-18
ENSG00000250635.1	CXXC5-AS1	5.83091	1.42624	0.154703	9.21921	2.9931e-20	1.29717e-18
ENSG00000149554.13	CHEK1	3.12207	1.97379	0.2147	9.19328	3.81056e-20	1.64718e-18
ENSG00000178015.5	GPR150	7.22859	1.49679	0.163037	9.18067	4.28432e-20	1.8441e-18
ENSG00000160683.5	CXCR5	214.916	0.661201	0.0720217	9.18057	4.2881e-20	1.8441e-18
ENSG00000279592.1	AC010653.2	25.4891	0.870039	0.0948699	9.17087	4.69205e-20	2.00753e-18
ENSG00000148935.11	GAS2	50.3087	0.743709	0.0811214	9.16785	4.82533e-20	2.0593e-18
ENSG00000067560.13	RHOA	48.9828	1.13177	0.123818	9.14056	6.21325e-20	2.64489e-18
ENSG00000105072.9	C19orf44	79.3631	0.716503	0.0785008	9.12733	7.02103e-20	2.98118e-18
ENSG00000287721.1	NA	2.84955	1.91149	0.20949	9.12449	7.20743e-20	3.0526e-18
ENSG00000118292.9	C1orf54	37.6246	0.706802	0.0774694	9.12363	7.26508e-20	3.06927e-18
ENSG00000275880.1	AL139385.1	3.42732	1.63447	0.179221	9.11987	7.52173e-20	3.16971e-18
ENSG00000126453.9	BCL2L12	38.6112	0.618337	0.067813	9.11828	7.63283e-20	3.20847e-18
ENSG00000188603.22	CLN3	108.378	1.3959	0.153245	9.10895	8.31837e-20	3.48789e-18
ENSG00000188707.6	ZBED6CL	18.0547	1.06166	0.116599	9.10528	8.60413e-20	3.59872e-18
ENSG00000118557.16	PMFBP1	22.5523	0.846157	0.0929918	9.09926	9.09453e-20	3.78495e-18
ENSG00000122483.17	CCDC18	184.01	1.01752	0.111832	9.09865	9.14586e-20	3.79689e-18
ENSG00000163660.12	CCNL1	52.7317	0.722157	0.079436	9.09106	9.80755e-20	4.06154e-18
ENSG00000283064.1	AL353759.1	41.0208	0.732655	0.0805936	9.09073	9.83744e-20	4.06388e-18
ENSG00000180398.13	MCFD2	9.96441	1.91508	0.21078	9.08568	1.03049e-19	4.24653e-18
ENSG00000241973.11	PI4KA	17.6908	1.35681	0.149509	9.07513	1.13544e-19	4.66755e-18
ENSG00000253102.1	AC004707.1	6.93012	1.57632	0.173724	9.07373	1.15016e-19	4.71649e-18
ENSG00000259498.1	TPM1-AS	12.6606	1.81176	0.199897	9.06346	1.26378e-19	5.16977e-18
ENSG00000263756.1	AL645941.3	88.1257	0.69796	0.0770406	9.05964	1.30885e-19	5.34114e-18
ENSG00000262456.1	AC006435.1	70.8585	0.630482	0.0696387	9.05362	1.3831e-19	5.63043e-18
ENSG00000213970.4	AC006122.1	18.5041	0.782114	0.086412	9.05099	1.41677e-19	5.75351e-18
ENSG00000273199.1	AP000692.2	4.85409	1.65282	0.182819	9.04074	1.55622e-19	6.30455e-18
ENSG00000261691.1	Z97986.1	7.5027	1.70217	0.188948	9.00868	2.08543e-19	8.42814e-18
ENSG00000255108.1	AP006621.1	26.0017	1.46514	0.162982	8.98961	2.48118e-19	9.97947e-18
ENSG00000163945.19	UVSSA	21.9793	0.848581	0.0944654	8.98298	2.63529e-19	1.05739e-17
ENSG00000133243.10	BTBD2	94.1984	0.820128	0.09159	8.95434	3.41784e-19	1.36162e-17
ENSG00000133773.12	CCDC59	4.08139	1.84282	0.206033	8.9443	3.74302e-19	1.48763e-17
ENSG00000185024.17	BRF1	5.58682	1.66267	0.186136	8.93253	4.16391e-19	1.65099e-17
ENSG00000268509.2	AC026202.3	29.5584	0.917418	0.102822	8.92238	4.5636e-19	1.80521e-17
ENSG00000225393.1	BX571846.1	21.0964	0.638771	0.0716623	8.91362	4.93917e-19	1.94917e-17
ENSG00000139211.7	AMIGO2	4.47815	1.63331	0.183567	8.89766	5.70389e-19	2.24567e-17
ENSG00000118804.8	STBD1	2.35588	2.49601	0.280724	8.89134	6.03758e-19	2.37148e-17
ENSG00000064933.18	PMS1	5.73378	1.64069	0.184571	8.88923	6.15334e-19	2.4113e-17
ENSG00000274092.1	AC106739.2	4.10755	2.32152	0.261219	8.88725	6.26406e-19	2.44897e-17
ENSG00000213398.8	LCAT	44.8984	0.876649	0.099002	8.85487	8.37851e-19	3.26801e-17
ENSG00000188368.10	PRR19	2.40084	1.96177	0.221912	8.84031	9.54571e-19	3.71463e-17
ENSG00000233665.8	AC060234.2	46.1819	0.687416	0.077805	8.83511	1.00002e-18	3.8825e-17
ENSG00000108349.17	CASC3	16.5837	1.35186	0.153111	8.82928	1.05349e-18	4.08065e-17
ENSG00000281490.1	CICP14	168.78	0.643392	0.0729433	8.82043	1.14018e-18	4.40624e-17
ENSG00000286999.1	NA	78.9314	0.734756	0.083404	8.8096	1.25598e-18	4.84258e-17
ENSG00000271360.1	AL512631.2	1.59028	2.30116	0.262068	8.78079	1.62331e-18	6.24455e-17
ENSG00000224699.9	LAMTOR5-AS1	11.1611	1.13963	0.129833	8.77769	1.66871e-18	6.4045e-17
ENSG00000233493.4	TMEM238	1.3668	2.77675	0.316474	8.77402	1.72406e-18	6.60181e-17
ENSG00000255737.2	AGAP2-AS1	30.5092	0.754079	0.0860109	8.76725	1.83084e-18	6.99473e-17
ENSG00000105808.18	RASA4	23.7199	1.24153	0.141628	8.76614	1.84888e-18	7.04759e-17
ENSG00000231890.8	DARS-AS1	26.2429	1.15342	0.131731	8.75583	2.02616e-18	7.70582e-17
ENSG00000120647.10	CCDC77	32.1479	0.793221	0.090724	8.74323	2.26531e-18	8.59587e-17
ENSG00000268112.1	AC008761.1	7.73183	1.13685	0.130202	8.73144	2.51452e-18	9.51998e-17
ENSG00000104872.11	PIH1D1	4.85017	1.49614	0.171561	8.72076	2.7634e-18	1.04387e-16
ENSG00000258317.1	AC034102.6	65.7933	0.642669	0.0737562	8.71342	2.94839e-18	1.11125e-16
ENSG00000237036.5	ZEB1-AS1	11.9534	1.35636	0.155821	8.70458	3.18742e-18	1.19864e-16
ENSG00000115685.15	PPP1R7	11.9123	1.45878	0.167593	8.70429	3.19569e-18	1.19906e-16
ENSG00000286444.1	NA	13.304	1.1105	0.127692	8.69673	3.41596e-18	1.276e-16
ENSG00000273599.1	AL731571.1	130.943	0.645747	0.0745154	8.66596	4.47728e-18	1.66873e-16
ENSG00000139946.10	PELI2	29.6836	1.33274	0.153844	8.6629	4.59909e-18	1.71033e-16
ENSG00000286193.2	NA	1.59633	2.70533	0.312379	8.66041	4.70071e-18	1.74425e-16
ENSG00000258738.1	AL121603.2	56.8823	0.895519	0.103497	8.6526	5.03373e-18	1.8596e-16
ENSG00000278970.2	HEIH	9.67018	1.28448	0.148693	8.63849	5.6963e-18	2.09974e-16
ENSG00000151093.8	OXSM	5.25982	1.42452	0.164935	8.63685	5.77818e-18	2.12526e-16
ENSG00000173599.15	PC	12.9184	1.63353	0.189225	8.6327	5.9919e-18	2.19904e-16
ENSG00000170445.16	HARS	50.5349	0.685121	0.0793862	8.63023	6.12286e-18	2.2422e-16
ENSG00000256034.1	AP002770.1	30.5324	1.22453	0.141965	8.62561	6.37498e-18	2.32944e-16
ENSG00000261819.1	AC138932.3	7.96281	1.38126	0.160153	8.62461	6.43122e-18	2.34488e-16
ENSG00000107736.21	CDH23	245.729	0.800986	0.0930227	8.61065	7.26464e-18	2.64301e-16
ENSG00000084090.13	STARD7	10.2378	1.45069	0.1685	8.60943	7.34237e-18	2.6655e-16
ENSG00000272661.1	AC021097.1	25.3707	0.738382	0.0857776	8.60809	7.42851e-18	2.69095e-16
ENSG00000172738.12	TMEM217	11.8491	1.74347	0.20285	8.59487	8.33566e-18	3.00657e-16
ENSG00000259755.1	AC090907.2	7.59462	1.28856	0.149959	8.59279	8.48834e-18	3.05507e-16
ENSG00000259954.1	IL21R-AS1	85.4228	0.686495	0.0799545	8.58607	8.99956e-18	3.23213e-16
ENSG00000172007.7	RAB33B	37.3312	1.04497	0.121763	8.58201	9.32308e-18	3.34117e-16
ENSG00000259952.1	AC009133.2	82.3797	1.16364	0.135644	8.57858	9.60525e-18	3.43495e-16
ENSG00000275552.1	AC243965.2	25.4522	0.844975	0.0987156	8.55969	1.13175e-17	4.03009e-16
ENSG00000132635.17	PCED1A	3.89665	1.51235	0.176727	8.55755	1.15288e-17	4.09663e-16
ENSG00000269480.1	AC020913.2	12.9965	1.02651	0.120077	8.54881	1.2436e-17	4.40035e-16
ENSG00000143819.12	EPHX1	42.4784	0.593934	0.0694834	8.54786	1.25389e-17	4.42741e-16
ENSG00000167700.9	MFSD3	2.3851	1.94266	0.227538	8.53776	1.36853e-17	4.81195e-16
ENSG00000272288.6	AL451165.2	10.4293	1.33912	0.15691	8.53431	1.40996e-17	4.94725e-16
ENSG00000146700.9	SSC4D	4.04266	1.73154	0.20293	8.53268	1.42999e-17	5.00705e-16
ENSG00000011260.14	UTP18	5.2683	1.54658	0.181518	8.52028	1.5917e-17	5.56168e-16
ENSG00000225733.6	FGD5-AS1	14.1406	1.22039	0.143457	8.50707	1.78388e-17	6.22022e-16
ENSG00000255026.1	AC136475.3	20.5898	1.17499	0.138493	8.48413	2.17343e-17	7.53157e-16
ENSG00000169918.10	OTUD7A	10.5251	1.76816	0.208426	8.48337	2.18773e-17	7.56548e-16
ENSG00000182873.5	PRKCZ-AS1	17.5748	0.780321	0.0922454	8.45919	2.69252e-17	9.29196e-16
ENSG00000260507.1	AC133919.1	12.0476	1.31178	0.155261	8.44886	2.94156e-17	1.01098e-15
ENSG00000232581.1	AC079742.1	17.7698	0.726869	0.0860411	8.44792	2.96529e-17	1.01705e-15
ENSG00000071462.12	BUD23	15.682	1.24639	0.147564	8.44644	3.00313e-17	1.02793e-15
ENSG00000232828.1	AC231533.1	7.6709	1.29589	0.153588	8.43743	3.24398e-17	1.10811e-15
ENSG00000166482.12	MFAP4	18.0778	0.748636	0.0888492	8.42592	3.57941e-17	1.2202e-15
ENSG00000172725.14	CORO1B	193.751	0.856135	0.101664	8.42125	3.72481e-17	1.26719e-15
ENSG00000254485.5	AC026191.1	3.9175	1.64086	0.195244	8.40413	4.31027e-17	1.4634e-15
ENSG00000273149.1	AL138963.3	3639.45	1.2878	0.153281	8.40154	4.40665e-17	1.4931e-15
ENSG00000244151.1	AC010973.2	20.9109	0.626591	0.0746049	8.3988	4.5108e-17	1.5253e-15
ENSG00000262420.3	AC007613.1	18.5486	0.727814	0.0867572	8.38909	4.89913e-17	1.64996e-15
ENSG00000227855.3	DPY19L2P3	3.10141	1.69604	0.202265	8.38523	5.06268e-17	1.70163e-15
ENSG00000253653.1	AC009185.1	3.77515	1.58485	0.189204	8.37641	5.45651e-17	1.83033e-15
ENSG00000224888.4	AC138028.2	28.8221	1.01023	0.121022	8.34743	6.97659e-17	2.3309e-15
ENSG00000159131.17	GART	17.7665	0.812838	0.0974517	8.34093	7.37105e-17	2.4578e-15
ENSG00000227268.5	KLLN	25.2022	0.872854	0.104682	8.33811	7.54851e-17	2.51198e-15
ENSG00000272092.1	AC087623.3	8.66656	1.11852	0.134397	8.32249	8.6133e-17	2.86064e-15
ENSG00000180953.11	ST20	6.27617	2.24138	0.269949	8.303	1.01516e-16	3.35825e-15
ENSG00000113318.11	MSH3	6.59567	1.38363	0.166714	8.29941	1.04633e-16	3.45455e-15
ENSG00000229320.3	KRT8P12	2.61761	2.02854	0.244737	8.28866	1.14528e-16	3.7738e-15
ENSG00000270330.1	AL009183.1	3.05837	2.20511	0.267027	8.25803	1.48096e-16	4.8513e-15
ENSG00000236548.2	RNF217-AS1	3.89907	1.6081	0.195012	8.24619	1.63529e-16	5.3464e-15
ENSG00000287475.1	NA	2.03354	2.02996	0.246479	8.2358	1.78359e-16	5.81991e-15
ENSG00000234793.1	AC114730.2	8.86288	1.21229	0.147341	8.22778	1.90713e-16	6.21096e-15
ENSG00000261519.3	AC010542.4	22.5466	1.01598	0.123495	8.22686	1.92181e-16	6.24663e-15
ENSG00000157734.14	SNX22	722.899	0.647893	0.0789137	8.21014	2.20929e-16	7.15332e-15
ENSG00000008382.16	MPND	5.31964	1.41641	0.172816	8.19606	2.48385e-16	8.01137e-15
ENSG00000178977.3	LINC00324	64.9905	0.635837	0.0776016	8.19361	2.53502e-16	8.16071e-15
ENSG00000260267.1	AC026471.1	7.88842	1.20053	0.146527	8.19325	2.54264e-16	8.16957e-15
ENSG00000275763.3	C18orf65	3.17705	2.03271	0.248489	8.18028	2.83176e-16	9.08111e-15
ENSG00000095794.19	CREM	2.49656	1.99444	0.2442	8.16722	3.15589e-16	1.01013e-14
ENSG00000136457.10	CHAD	7.85589	1.30333	0.159776	8.15721	3.42864e-16	1.09534e-14
ENSG00000237296.9	SMG1P1	25.1462	1.03663	0.127202	8.14947	3.6551e-16	1.16546e-14
ENSG00000231711.2	LINC00899	12.3882	1.65858	0.203529	8.14909	3.66671e-16	1.16695e-14
ENSG00000253438.4	PCAT1	50.8291	0.848449	0.104153	8.14614	3.75726e-16	1.1935e-14
ENSG00000226530.2	AL158055.1	10.4001	1.33587	0.164189	8.13618	4.0793e-16	1.29335e-14
ENSG00000130363.12	RSPH3	5.38311	1.65348	0.203317	8.1325	4.20517e-16	1.33074e-14
ENSG00000254402.7	LRRC24	13.0435	1.23015	0.151318	8.12961	4.30668e-16	1.35866e-14
ENSG00000214708.4	AC116407.1	3.86768	1.58067	0.194436	8.12953	4.30962e-16	1.35866e-14
ENSG00000178342.4	KCNG2	7.55633	1.36699	0.168168	8.12876	4.33706e-16	1.36475e-14
ENSG00000285190.1	AC018754.1	106.213	0.907064	0.111595	8.12815	4.35909e-16	1.36911e-14
ENSG00000232818.2	RPS2P32	6.06573	1.14056	0.140573	8.11365	4.91228e-16	1.5371e-14
ENSG00000162576.17	MXRA8	13.9364	1.10264	0.135922	8.11236	4.9646e-16	1.55058e-14
ENSG00000173065.13	FAM222B	11.1076	1.08986	0.134418	8.108	5.14597e-16	1.60424e-14
ENSG00000228981.3	AC097658.1	29.1382	0.918433	0.113377	8.10071	5.46413e-16	1.69712e-14
ENSG00000286061.1	NA	2.84522	1.67892	0.207335	8.09764	5.60335e-16	1.73714e-14
ENSG00000248564.1	AC079140.1	8.15611	1.13028	0.139661	8.093	5.82124e-16	1.80136e-14
ENSG00000271797.1	AC008494.3	30.8808	0.963898	0.119179	8.08784	6.07322e-16	1.87588e-14
ENSG00000257545.5	AC079385.1	4.1004	1.39338	0.172311	8.08643	6.14409e-16	1.89428e-14
ENSG00000273398.6	AC017083.3	6.57383	1.31122	0.162214	8.08328	6.30485e-16	1.94027e-14
ENSG00000267345.1	AC010632.1	2.90599	1.83116	0.226695	8.07762	6.60429e-16	2.0287e-14
ENSG00000285796.1	NA	5.18075	1.12336	0.139213	8.06936	7.06668e-16	2.16677e-14
ENSG00000226191.3	CLK3P2	2.44846	2.38752	0.295979	8.06651	7.23374e-16	2.21395e-14
ENSG00000273066.5	AL355987.4	5.9253	2.5187	0.312675	8.05531	7.9278e-16	2.42195e-14
ENSG00000281358.1	RASSF1-AS1	32.1651	0.844448	0.105092	8.03532	9.33365e-16	2.83594e-14
ENSG00000154099.18	DNAAF1	23.1321	0.754352	0.0940735	8.01875	1.06831e-15	3.23423e-14
ENSG00000172780.17	RAB43	6.36457	2.25666	0.281777	8.00867	1.15955e-15	3.50414e-14
ENSG00000245146.7	MALINC1	9.94827	1.35492	0.169379	7.99935	1.25074e-15	3.76614e-14
ENSG00000198276.16	UCKL1	15.7425	0.964388	0.120768	7.98545	1.40012e-15	4.20838e-14
ENSG00000226890.1	Z97652.1	6.63332	1.2312	0.154354	7.97646	1.50585e-15	4.51003e-14
ENSG00000254400.1	AC091564.2	26.1496	0.915787	0.11487	7.9724	1.55616e-15	4.6524e-14
ENSG00000240418.1	AC020917.1	28.0958	0.697618	0.0875074	7.97211	1.55987e-15	4.6552e-14
ENSG00000162592.10	CCDC27	4.62616	1.44831	0.181801	7.96643	1.63325e-15	4.8655e-14
ENSG00000250397.2	AP006623.1	4.44545	1.75741	0.220807	7.95901	1.73428e-15	5.15732e-14
ENSG00000258096.1	AC025031.2	3.43929	1.63905	0.20633	7.94381	1.96064e-15	5.82016e-14
ENSG00000273729.1	AC007686.3	84.1137	0.98563	0.124166	7.93801	2.05457e-15	6.07747e-14
ENSG00000286837.1	NA	34.7308	0.861996	0.108613	7.93638	2.0816e-15	6.14658e-14
ENSG00000184924.5	PTRHD1	4.49758	1.48421	0.18704	7.93524	2.10091e-15	6.19271e-14
ENSG00000012061.16	ERCC1	30.0952	0.66235	0.0834932	7.93297	2.13959e-15	6.29566e-14
ENSG00000068028.17	RASSF1	12.7105	1.39622	0.176152	7.92624	2.25884e-15	6.63491e-14
ENSG00000232133.1	IMPDH1P10	810.889	0.622249	0.0785438	7.92231	2.33139e-15	6.83603e-14
ENSG00000161298.18	ZNF382	9.002	1.95174	0.246524	7.91702	2.43271e-15	7.12067e-14
ENSG00000271551.2	AL355297.4	12.1549	0.805941	0.102055	7.89715	2.85343e-15	8.30862e-14
ENSG00000237765.8	FAM200B	134.701	0.996141	0.126156	7.89612	2.87721e-15	8.36336e-14
ENSG00000280020.1	AC116407.3	4.53976	2.10681	0.266934	7.89264	2.95861e-15	8.57025e-14
ENSG00000236528.1	AL033528.2	17.2412	0.936652	0.118745	7.8879	3.07323e-15	8.88692e-14
ENSG00000115947.14	ORC4	78.3348	0.846753	0.107398	7.88428	3.16356e-15	9.13238e-14
ENSG00000143158.11	MPC2	7.90322	1.64429	0.208757	7.87658	3.36463e-15	9.69614e-14
ENSG00000178726.7	THBD	8.27758	1.4225	0.180685	7.87283	3.4672e-15	9.9746e-14
ENSG00000237286.1	AC004906.1	129.801	0.610527	0.0777512	7.85231	4.0845e-15	1.17303e-13
ENSG00000180846.8	CSNK1G2-AS1	19.8608	0.785297	0.10002	7.85144	4.11295e-15	1.17919e-13
ENSG00000283268.1	TEX54	5.94396	1.06441	0.135579	7.85086	4.13179e-15	1.18257e-13
ENSG00000204301.6	NOTCH4	15.2292	0.998743	0.12722	7.85053	4.14282e-15	1.1837e-13
ENSG00000286883.1	NA	23.7281	0.663911	0.0846202	7.84577	4.30296e-15	1.22737e-13
ENSG00000165244.7	ZNF367	4.37976	1.19244	0.152297	7.82969	4.89093e-15	1.39271e-13
ENSG00000212807.2	OR2A42	307.768	0.841902	0.107754	7.81317	5.5768e-15	1.57997e-13
ENSG00000235831.7	BHLHE40-AS1	30.0764	0.841487	0.107911	7.79795	6.29227e-15	1.77966e-13
ENSG00000174353.17	STAG3L3	6.577	1.17118	0.150197	7.79766	6.30674e-15	1.78075e-13
ENSG00000272434.1	AC137630.3	2.63459	1.87439	0.24067	7.78821	6.79629e-15	1.91575e-13
ENSG00000232491.1	SAPCD2P3	1.398	2.15596	0.277041	7.78208	7.13391e-15	2.00755e-13
ENSG00000196371.3	FUT4	5.49719	1.62038	0.208665	7.76543	8.13688e-15	2.28214e-13
ENSG00000131188.12	PRR7	3.10027	1.60748	0.20708	7.76264	8.31822e-15	2.3291e-13
ENSG00000023171.18	GRAMD1B	6.94205	1.57111	0.202882	7.74397	9.63578e-15	2.68904e-13
ENSG00000234789.1	AL590369.1	5.708	1.00814	0.130372	7.73279	1.05217e-14	2.93139e-13
ENSG00000180549.8	FUT7	9.92328	1.36408	0.176634	7.72265	1.13936e-14	3.16906e-13
ENSG00000165671.21	NSD1	172.72	0.681438	0.08826	7.7208	1.15604e-14	3.21011e-13
ENSG00000273382.1	AL356488.3	14.9941	1.15664	0.150002	7.71083	1.25004e-14	3.46539e-13
ENSG00000168286.3	THAP11	4.70877	1.10553	0.143435	7.7075	1.28303e-14	3.55099e-13
ENSG00000188958.9	UTS2B	4.576	1.7609	0.22865	7.70129	1.34698e-14	3.72184e-13
ENSG00000231871.5	IPO9-AS1	9.85898	0.760555	0.0990297	7.68007	1.59003e-14	4.38618e-13
ENSG00000231970.1	AL355490.2	20.1962	0.894251	0.116578	7.67084	1.70871e-14	4.70584e-13
ENSG00000110921.14	MVK	3.72608	2.02417	0.263943	7.66897	1.73385e-14	4.76723e-13
ENSG00000197620.11	CXorf40A	8.278	1.04806	0.136773	7.66279	1.81935e-14	4.99413e-13
ENSG00000260367.2	AC109460.1	19.2177	0.640448	0.083708	7.65097	1.99461e-14	5.45737e-13
ENSG00000267551.3	AC005264.1	17.7652	0.683774	0.0893763	7.6505	2.00196e-14	5.46855e-13
ENSG00000183153.7	GJD3	5.87433	1.2433	0.1627	7.64166	2.14444e-14	5.84822e-13
ENSG00000228275.1	ARMCX3-AS1	9.38519	0.920135	0.120482	7.63709	2.22182e-14	6.0494e-13
ENSG00000183765.23	CHEK2	5.28562	1.26786	0.166081	7.63398	2.27623e-14	6.17749e-13
ENSG00000268635.2	AP003680.1	4.65969	1.43838	0.188492	7.63102	2.32898e-14	6.31043e-13
ENSG00000197705.10	KLHL14	9.98224	1.40609	0.184719	7.61205	2.6978e-14	7.29797e-13
ENSG00000272669.1	AL021707.6	15.394	0.810125	0.106442	7.61097	2.72042e-14	7.34732e-13
ENSG00000274425.1	AC114271.1	1810.48	0.617903	0.0813277	7.5977	3.01435e-14	8.08908e-13
ENSG00000239569.3	KMT2E-AS1	13.3667	0.981472	0.129291	7.5912	3.16964e-14	8.49219e-13
ENSG00000256537.5	SMIM10L1	67.3432	0.774536	0.102107	7.5855	3.3121e-14	8.84563e-13
ENSG00000188365.3	AC092171.1	40.498	0.730731	0.0963941	7.58066	3.43805e-14	9.16741e-13
ENSG00000162032.16	SPSB3	31.5327	0.66447	0.0876785	7.57848	3.49634e-14	9.30803e-13
ENSG00000042429.12	MED17	9.00558	1.44423	0.190762	7.57088	3.70714e-14	9.85358e-13
ENSG00000173621.9	LRFN4	1.8242	2.81035	0.371388	7.56715	3.815e-14	1.01242e-12
ENSG00000126804.13	ZBTB1	11.178	1.81938	0.24044	7.56687	3.82328e-14	1.01302e-12
ENSG00000136143.16	SUCLA2	3.52976	1.9731	0.261176	7.55467	4.19935e-14	1.11091e-12
ENSG00000131409.13	LRRC4B	1.94022	1.83889	0.243569	7.54978	4.35996e-14	1.15158e-12
ENSG00000279827.1	AC136469.2	4.85476	1.43155	0.189866	7.53976	4.70854e-14	1.23974e-12
ENSG00000196408.12	NOXO1	3.20878	1.68716	0.223817	7.53811	4.76839e-14	1.25157e-12
ENSG00000279631.1	AL158211.5	42.6064	0.606743	0.0805865	7.52909	5.10968e-14	1.33906e-12
ENSG00000108515.18	ENO3	90.0286	1.20766	0.160504	7.52419	5.30462e-14	1.38797e-12
ENSG00000227373.6	AL121983.2	4.8171	1.41338	0.187855	7.52379	5.32118e-14	1.39014e-12
ENSG00000230304.1	CICP6	7.26486	2.4208	0.321914	7.52003	5.47656e-14	1.42851e-12
ENSG00000164620.9	RELL2	9.65172	0.88825	0.118158	7.51749	5.58391e-14	1.45424e-12
ENSG00000140400.17	MAN2C1	7.27669	1.10417	0.147186	7.50184	6.29273e-14	1.63631e-12
ENSG00000142166.13	IFNAR1	11.9115	1.07454	0.143442	7.49113	6.82841e-14	1.77285e-12
ENSG00000227906.8	SNAP25-AS1	4.30505	1.89122	0.252527	7.48919	6.92988e-14	1.79641e-12
ENSG00000254452.1	AP001107.2	252.926	0.664058	0.0888616	7.47295	7.8415e-14	2.02647e-12
ENSG00000229436.1	AC073850.1	10.258	1.15576	0.15475	7.46856	8.10796e-14	2.0921e-12
ENSG00000233006.8	MIR3936HG	50.2504	0.821771	0.110368	7.44573	9.64096e-14	2.48003e-12
ENSG00000184441.4	AP001062.1	50.8796	0.598908	0.0804822	7.4415	9.95504e-14	2.55691e-12
ENSG00000067606.17	PRKCZ	9.09987	1.03414	0.139062	7.43658	1.03327e-13	2.64985e-12
ENSG00000245213.7	AC105285.1	3.98082	1.37288	0.185049	7.41903	1.17984e-13	3.02111e-12
ENSG00000203739.4	AL645568.1	10.6485	0.809044	0.109403	7.39509	1.41313e-13	3.60128e-12
ENSG00000264739.1	AC093484.2	15.1388	0.799287	0.108086	7.39491	1.415e-13	3.60128e-12
ENSG00000232815.1	DUX4L50	105.909	0.933104	0.126572	7.37212	1.67932e-13	4.26105e-12
ENSG00000116809.12	ZBTB17	14.7284	0.780138	0.105852	7.37005	1.70562e-13	4.32124e-12
ENSG00000162913.10	OBSCN-AS1	5.36691	1.33033	0.181411	7.33325	2.24631e-13	5.63997e-12
ENSG00000253690.1	AC021678.2	1.75416	2.12037	0.289728	7.31847	2.50817e-13	6.28806e-12
ENSG00000260091.1	AC093752.3	40.5814	0.600801	0.0821875	7.31013	2.66889e-13	6.681e-12
ENSG00000260657.2	AC107871.2	2.6132	1.41958	0.194377	7.30326	2.80882e-13	7.0035e-12
ENSG00000102580.15	DNAJC3	60.411	0.738873	0.101171	7.30323	2.80941e-13	7.0035e-12
ENSG00000255234.6	AP000446.1	3.91351	1.18923	0.162837	7.30319	2.81025e-13	7.0035e-12
ENSG00000177340.5	AC024940.1	12.1519	0.879368	0.120527	7.29601	2.96422e-13	7.36532e-12
ENSG00000283849.1	AC092053.2	2.05834	1.9269	0.264151	7.29468	2.99373e-13	7.42765e-12
ENSG00000259863.1	SH3RF3-AS1	5.36109	1.50629	0.206523	7.29355	3.01902e-13	7.47933e-12
ENSG00000186010.19	NDUFA13	7.80048	0.917953	0.125866	7.29312	3.02859e-13	7.49196e-12
ENSG00000203907.9	OOEP	1.52219	2.14666	0.294476	7.28974	3.10549e-13	7.65959e-12
ENSG00000200091.1	RN7SKP163	11.7025	0.964398	0.132414	7.28322	3.25946e-13	8.02757e-12
ENSG00000274213.1	AC015912.3	2.07965	2.23763	0.308543	7.25224	4.0992e-13	1.00367e-11
ENSG00000183336.8	BOLA2	35.8835	2.01356	0.277726	7.25016	4.16271e-13	1.01774e-11
ENSG00000167701.14	GPT	6.4479	1.10971	0.153112	7.24769	4.23952e-13	1.03501e-11
ENSG00000265666.1	RARA-AS1	124.073	0.659576	0.0911799	7.23378	4.69721e-13	1.14011e-11
ENSG00000261245.2	AC093520.2	5.46137	1.97765	0.273678	7.2262	4.96703e-13	1.20386e-11
ENSG00000214655.11	ZSWIM8	69.4706	0.588466	0.0815319	7.21762	5.29053e-13	1.28042e-11
ENSG00000242628.6	AC009228.1	194.332	0.67326	0.0933781	7.21004	5.59363e-13	1.35182e-11
ENSG00000235042.1	AC098820.2	3.72899	1.36308	0.18911	7.20788	5.68276e-13	1.36941e-11
ENSG00000259332.3	ST20-MTHFS	3.2985	2.71484	0.37694	7.20231	5.91994e-13	1.41853e-11
ENSG00000279605.1	AC067930.6	516.603	0.594581	0.0825542	7.2023	5.92041e-13	1.41853e-11
ENSG00000215375.6	MYL5	28.7818	0.793842	0.110234	7.20144	5.95803e-13	1.42551e-11
ENSG00000116750.14	UCHL5	14.3493	1.38193	0.191962	7.19896	6.06715e-13	1.44749e-11
ENSG00000179477.11	ALOX12B	3.06405	1.80408	0.251065	7.18571	6.68566e-13	1.59278e-11
ENSG00000267750.6	RUNDC3A-AS1	16.684	1.81072	0.252013	7.18503	6.71936e-13	1.59854e-11
ENSG00000172531.16	PPP1CA	20.0431	0.80819	0.112501	7.18387	6.77652e-13	1.60986e-11
ENSG00000271787.1	AC104794.4	23.5045	0.621536	0.0865578	7.18059	6.94128e-13	1.64517e-11
ENSG00000130787.14	HIP1R	77.7773	0.690886	0.0962168	7.18052	6.9448e-13	1.64517e-11
ENSG00000127580.17	WDR24	33.8949	0.605015	0.084296	7.17727	7.11165e-13	1.68232e-11
ENSG00000187775.17	DNAH17	205.884	0.792859	0.110604	7.16846	7.58463e-13	1.79168e-11
ENSG00000196363.9	WDR5	6.32406	1.63299	0.228007	7.16202	7.94993e-13	1.87533e-11
ENSG00000198658.4	ABHD17AP1	4.29661	1.50725	0.210553	7.15853	8.1549e-13	1.92098e-11
ENSG00000143450.18	OAZ3	36.5223	0.671342	0.0938718	7.15169	8.57136e-13	2.0078e-11
ENSG00000130193.8	THEM6	13.2875	0.82672	0.11583	7.13738	9.51267e-13	2.21592e-11
ENSG00000224858.5	RPL29P11	14.8464	0.673609	0.0944192	7.13423	9.73271e-13	2.25777e-11
ENSG00000109814.12	UGDH	2.03056	1.9708	0.277302	7.10706	1.18541e-12	2.73852e-11
ENSG00000275902.1	AC139530.3	7.48455	0.971603	0.13679	7.1029	1.22165e-12	2.81836e-11
ENSG00000269578.1	AC008764.7	5.76621	0.984405	0.138601	7.10244	1.22576e-12	2.82397e-11
ENSG00000262136.1	AC092115.3	34.5132	0.600579	0.0845957	7.09941	1.25292e-12	2.88259e-11
ENSG00000198917.13	SPOUT1	40.7104	0.819961	0.115704	7.08673	1.3732e-12	3.15067e-11
ENSG00000204044.6	SLC12A5-AS1	14.229	1.36883	0.193349	7.07957	1.446e-12	3.30863e-11
ENSG00000269886.1	AC022382.1	6.28963	0.855615	0.121178	7.06078	1.65565e-12	3.78318e-11
ENSG00000076706.17	MCAM	27.1236	0.980633	0.138943	7.05783	1.69125e-12	3.85928e-11
ENSG00000134440.12	NARS	9.18678	1.06579	0.151154	7.05103	1.77597e-12	4.04708e-11
ENSG00000198964.14	SGMS1	6.35614	1.38233	0.19654	7.03334	2.01648e-12	4.58272e-11
ENSG00000271424.1	AL157791.2	20.306	0.613904	0.0873153	7.03089	2.05221e-12	4.65761e-11
ENSG00000026036.22	RTEL1-TNFRSF6B	25.2912	0.780944	0.111267	7.01863	2.24057e-12	5.07821e-11
ENSG00000204055.5	AL158151.1	10.2556	1.15931	0.165232	7.01625	2.27905e-12	5.15533e-11
ENSG00000266978.1	AC011511.2	2.6554	1.33368	0.190087	7.01614	2.28074e-12	5.15533e-11
ENSG00000115459.18	ELMOD3	53.669	0.640564	0.0914038	7.00807	2.41624e-12	5.45426e-11
ENSG00000113763.12	UNC5A	22.6436	0.869115	0.124056	7.00581	2.45557e-12	5.5356e-11
ENSG00000113300.13	CNOT6	7.325	1.98687	0.283983	6.99645	2.62526e-12	5.90225e-11
ENSG00000154727.11	GABPA	17.2299	0.848922	0.121377	6.99411	2.66946e-12	5.99359e-11
ENSG00000127578.7	WFIKKN1	3.97461	1.62806	0.232861	6.99154	2.71881e-12	6.08811e-11
ENSG00000283293.1	RN7SK	817.919	1.7031	0.24368	6.98906	2.76739e-12	6.18862e-11
ENSG00000267288.2	AC138150.2	26.9986	0.936286	0.134073	6.98343	2.88069e-12	6.42486e-11
ENSG00000180104.16	EXOC3	77.8033	0.832239	0.119224	6.98049	2.94158e-12	6.54326e-11
ENSG00000138061.12	CYP1B1	15.8419	1.0841	0.155363	6.97782	2.99785e-12	6.6596e-11
ENSG00000233296.2	AC092159.2	5.4942	1.29322	0.185466	6.9728	3.10699e-12	6.89292e-11
ENSG00000215156.5	AC138409.1	69.7382	0.783599	0.112635	6.95696	3.477e-12	7.67319e-11
ENSG00000159792.10	PSKH1	19.0586	0.625212	0.0900894	6.93991	3.92345e-12	8.59062e-11
ENSG00000203896.10	LIME1	6.2638	1.47707	0.213068	6.93239	4.13791e-12	9.0366e-11
ENSG00000242659.1	AC108693.2	3.46344	1.12395	0.162186	6.92999	4.20882e-12	9.1795e-11
ENSG00000073331.18	ALPK1	18.8908	0.939716	0.13563	6.92854	4.25198e-12	9.26158e-11
ENSG00000233849.1	AC022201.2	1.84306	1.68496	0.243253	6.92677	4.30569e-12	9.36641e-11
ENSG00000105509.11	HAS1	13.1357	1.01293	0.146372	6.92028	4.5076e-12	9.78027e-11
ENSG00000286181.1	NA	3.44916	1.53374	0.221778	6.91568	4.65638e-12	1.009e-10
ENSG00000231365.6	AL359915.2	10.3085	1.06706	0.154342	6.91366	4.72313e-12	1.02083e-10
ENSG00000280213.1	UCKL1-AS1	22.7549	0.739599	0.107114	6.90476	5.02896e-12	1.08553e-10
ENSG00000188283.11	ZNF383	6.55521	1.75789	0.254915	6.89597	5.34967e-12	1.15315e-10
ENSG00000145217.14	SLC26A1	45.7611	0.701165	0.10168	6.89581	5.35596e-12	1.15315e-10
ENSG00000204659.5	CBY3	6.142	0.98886	0.143471	6.89243	5.48488e-12	1.17788e-10
ENSG00000269846.1	AL136172.1	2.36466	1.52324	0.221275	6.88392	5.82258e-12	1.2488e-10
ENSG00000231887.7	PRH1	10.0005	0.867733	0.126445	6.86255	6.76419e-12	1.44705e-10
ENSG00000274523.5	RCC1L	9.79311	0.743489	0.10837	6.86066	6.85444e-12	1.46449e-10
ENSG00000128563.13	PRKRIP1	16.3942	0.830815	0.121106	6.86024	6.87451e-12	1.46691e-10
ENSG00000169962.5	TAS1R3	5.74416	1.35937	0.19833	6.85408	7.17718e-12	1.52955e-10
ENSG00000142530.11	FAM71E1	2.79456	1.51284	0.221029	6.84455	7.67148e-12	1.63282e-10
ENSG00000070404.10	FSTL3	3.40213	1.86305	0.272983	6.82476	8.80725e-12	1.86981e-10
ENSG00000231806.3	PCAT7	27.906	0.768786	0.112704	6.8213	9.02211e-12	1.91301e-10
ENSG00000174276.7	ZNHIT2	2.3837	1.9011	0.278722	6.82078	9.05475e-12	1.9175e-10
ENSG00000154845.16	PPP4R1	29.353	1.05082	0.154154	6.81671	9.31509e-12	1.97015e-10
ENSG00000164053.21	ATRIP	40.5351	0.631424	0.0926688	6.81377	9.50726e-12	2.00826e-10
ENSG00000261308.3	FIGNL2	10.662	0.724189	0.106504	6.79964	1.04883e-11	2.20993e-10
ENSG00000204860.5	FAM201A	3.39663	1.97891	0.29191	6.77919	1.20851e-11	2.53047e-10
ENSG00000054282.16	SDCCAG8	14.381	0.689109	0.101775	6.77093	1.27956e-11	2.67591e-10
ENSG00000260588.1	AC027702.1	11.1066	0.742613	0.109685	6.77041	1.28422e-11	2.68231e-10
ENSG00000127948.16	POR	15.4815	0.81592	0.120782	6.75529	1.42549e-11	2.96261e-10
ENSG00000229422.2	AL512625.2	3.07021	1.86138	0.275697	6.75155	1.46274e-11	3.03627e-10
ENSG00000277324.1	AC093462.1	4.67621	0.95062	0.140853	6.749	1.48868e-11	3.08249e-10
ENSG00000085871.9	MGST2	14.6055	0.875081	0.129874	6.73791	1.60679e-11	3.31885e-10
ENSG00000079739.17	PGM1	6.91352	1.14881	0.170545	6.73608	1.62712e-11	3.35671e-10
ENSG00000173171.14	MTX1	30.8911	0.712993	0.105881	6.73394	1.65135e-11	3.4025e-10
ENSG00000182183.15	SHISAL2A	4.2213	1.23271	0.183294	6.72528	1.7525e-11	3.60001e-10
ENSG00000186017.14	ZNF566	7.09092	1.39296	0.207127	6.72515	1.75415e-11	3.60001e-10
ENSG00000196550.10	FAM72A	6.25588	1.30964	0.194754	6.72458	1.761e-11	3.60629e-10
ENSG00000112096.19	SOD2	103.455	0.756012	0.112451	6.72303	1.77988e-11	3.64051e-10
ENSG00000077800.13	FKBP6	13.159	1.06374	0.158256	6.72165	1.79673e-11	3.66946e-10
ENSG00000255760.2	LINC02422	5.43546	1.20508	0.179287	6.72152	1.79841e-11	3.66946e-10
ENSG00000101745.17	ANKRD12	31.9847	1.20827	0.179787	6.72057	1.81021e-11	3.68904e-10
ENSG00000225721.5	AL592166.1	3.21615	1.1082	0.164904	6.72031	1.81337e-11	3.691e-10
ENSG00000267125.2	AC012615.3	13.0087	0.670705	0.0999547	6.71009	1.94501e-11	3.95416e-10
ENSG00000198105.15	ZNF248	4.50835	1.72547	0.257349	6.70479	2.01702e-11	4.09558e-10
ENSG00000099769.6	IGFALS	2.57505	1.64847	0.246866	6.67759	2.42904e-11	4.91433e-10
ENSG00000267735.1	AC020934.2	3.85606	1.31742	0.197577	6.66787	2.59536e-11	5.23238e-10
ENSG00000223802.8	CERS1	3.44605	1.35525	0.203327	6.66536	2.64018e-11	5.31585e-10
ENSG00000215769.8	ARHGAP27P1-BPTFP1-KPNA2P3	4.48547	1.66051	0.249164	6.66433	2.65869e-11	5.3467e-10
ENSG00000129055.13	ANAPC13	15.5314	0.709113	0.106638	6.64973	2.9364e-11	5.89812e-10
ENSG00000272844.1	AC074044.1	4.29925	1.30463	0.196471	6.64035	3.12947e-11	6.26342e-10
ENSG00000198830.11	HMGN2	11.5796	1.1243	0.169415	6.63636	3.21529e-11	6.41987e-10
ENSG00000138111.14	MFSD13A	21.7023	0.622144	0.0938187	6.63134	3.32654e-11	6.61836e-10
ENSG00000232830.5	AC110994.1	16.87	0.670215	0.10108	6.63051	3.34523e-11	6.64766e-10
ENSG00000229151.2	AC233976.1	2.60802	1.68005	0.25351	6.62714	3.42247e-11	6.7931e-10
ENSG00000286904.1	NA	2.79142	1.35314	0.204264	6.62447	3.48492e-11	6.90886e-10
ENSG00000125084.12	WNT1	4.05268	1.40101	0.211498	6.62422	3.49096e-11	6.91268e-10
ENSG00000231254.2	PCED1CP	1.47627	2.1386	0.323014	6.62077	3.57324e-11	7.06727e-10
ENSG00000287037.1	NA	31.4088	1.43542	0.216863	6.61901	3.61606e-11	7.13621e-10
ENSG00000215571.5	GRK6P1	10.5851	0.960708	0.145144	6.61899	3.61661e-11	7.13621e-10
ENSG00000267117.1	AC010525.1	4.27925	1.09567	0.165558	6.61807	3.63913e-11	7.1722e-10
ENSG00000206417.8	H1FX-AS1	18.4426	0.76979	0.116671	6.59796	4.16867e-11	8.19659e-10
ENSG00000278986.1	AC091060.1	2.29784	1.51682	0.229913	6.59738	4.18479e-11	8.21865e-10
ENSG00000117151.13	CTBS	25.5504	0.82162	0.124639	6.59198	4.33996e-11	8.51342e-10
ENSG00000169627.9	BOLA2B	29.7443	2.04573	0.310777	6.58262	4.62236e-11	9.0568e-10
ENSG00000204802.3	AL590399.1	12.0392	1.55679	0.236534	6.58169	4.65138e-11	9.10303e-10
ENSG00000196150.14	ZNF250	13.6718	1.48815	0.22615	6.58037	4.69264e-11	9.17308e-10
ENSG00000178860.8	MSC	6.05274	1.33592	0.20303	6.5799	4.70754e-11	9.19149e-10
ENSG00000200312.1	RN7SKP255	28.7029	1.05533	0.160604	6.57101	4.99743e-11	9.74615e-10
ENSG00000160200.18	CBS	76.5152	0.882575	0.134383	6.56759	5.11349e-11	9.96091e-10
ENSG00000173928.4	SWSAP1	14.4056	0.723697	0.110229	6.5654	5.18947e-11	1.00855e-09
ENSG00000251158.1	AC131392.2	77.8825	0.818276	0.125055	6.54333	6.01635e-11	1.16251e-09
ENSG00000275936.1	AC004263.1	7.91944	1.00178	0.153282	6.53558	6.33627e-11	1.22292e-09
ENSG00000267277.1	AC024575.1	2.51593	1.4239	0.217907	6.53445	6.38438e-11	1.22938e-09
ENSG00000269926.1	DDIT4-AS1	142.964	0.641083	0.0981556	6.53129	6.52067e-11	1.25274e-09
ENSG00000184414.2	IRS3P	2.67157	1.62461	0.249487	6.5118	7.42551e-11	1.41523e-09
ENSG00000168148.4	HIST3H3	1.55189	1.71054	0.262705	6.51126	7.45213e-11	1.4187e-09
ENSG00000170458.14	CD14	24.2698	0.776531	0.119306	6.50876	7.57739e-11	1.44091e-09
ENSG00000255050.1	AC067930.5	12.7698	0.919746	0.141484	6.50071	7.99444e-11	1.51849e-09
ENSG00000265206.5	AC004687.1	2.66781	1.45132	0.223346	6.49806	8.13609e-11	1.5419e-09
ENSG00000129535.13	NRL	2.82148	1.70172	0.261889	6.49785	8.1476e-11	1.54234e-09
ENSG00000267383.7	AC011447.3	81.6571	0.601368	0.0926664	6.48961	8.60603e-11	1.62729e-09
ENSG00000162068.2	NTN3	1.94205	1.79522	0.276917	6.48287	8.9995e-11	1.69786e-09
ENSG00000170017.12	ALCAM	8.52967	0.981259	0.151448	6.47916	9.22344e-11	1.73425e-09
ENSG00000105370.8	LIM2	2.9945	1.28388	0.198301	6.47439	9.51981e-11	1.78598e-09
ENSG00000172845.17	SP3	43.3867	1.12789	0.174302	6.47088	9.74339e-11	1.82588e-09
ENSG00000126368.6	NR1D1	6.42443	0.866771	0.133996	6.46865	9.88792e-11	1.85089e-09
ENSG00000250616.2	AC012645.1	17.6829	0.586748	0.0907476	6.46572	1.00821e-10	1.88513e-09
ENSG00000235919.4	ASH1L-AS1	3.69888	1.27841	0.197983	6.45718	1.06674e-10	1.99013e-09
ENSG00000183161.6	FANCF	3.48543	1.28161	0.198485	6.45693	1.06846e-10	1.99113e-09
ENSG00000090273.14	NUDC	4.99197	1.15711	0.179312	6.45304	1.09631e-10	2.04077e-09
ENSG00000224614.2	TNK2-AS1	25.5907	0.601605	0.0933104	6.44735	1.13823e-10	2.11646e-09
ENSG00000162881.6	OXER1	6.15742	0.87433	0.135632	6.44633	1.14593e-10	2.12841e-09
ENSG00000268292.1	AC006547.3	171.363	0.842571	0.13071	6.44613	1.14742e-10	2.12882e-09
ENSG00000233554.6	B4GALT1-AS1	3.56109	1.736	0.269318	6.4459	1.14913e-10	2.12963e-09
ENSG00000256007.1	ARAP1-AS1	83.8894	0.701091	0.108799	6.44393	1.16416e-10	2.15274e-09
ENSG00000177989.13	ODF3B	24.8383	0.875268	0.135895	6.44077	1.18869e-10	2.19567e-09
ENSG00000136367.14	ZFHX2	12.4798	0.969472	0.150627	6.43624	1.22471e-10	2.25723e-09
ENSG00000179295.18	PTPN11	29.7145	1.02628	0.159579	6.43114	1.26647e-10	2.32908e-09
ENSG00000111676.15	ATN1	10.5525	1.01721	0.158205	6.42971	1.2785e-10	2.34863e-09
ENSG00000136950.13	ARPC5L	13.1173	0.62663	0.0974638	6.42936	1.28144e-10	2.35145e-09
ENSG00000072110.15	ACTN1	30.9926	0.867886	0.135087	6.42465	1.32173e-10	2.42009e-09
ENSG00000205869.2	KRTAP5-1	8.90935	0.980852	0.15272	6.42254	1.34022e-10	2.45128e-09
ENSG00000125779.22	PANK2	454.936	0.654021	0.101867	6.42033	1.35978e-10	2.48433e-09
ENSG00000137880.6	GCHFR	15.5355	0.621889	0.0969288	6.41594	1.39955e-10	2.55422e-09
ENSG00000213293.4	AC012618.1	1.72416	1.50116	0.234538	6.40048	1.54889e-10	2.82062e-09
ENSG00000111641.12	NOP2	8.8852	0.937411	0.146723	6.38898	1.66991e-10	3.03772e-09
ENSG00000260339.1	HEXA-AS1	13.7056	0.716006	0.112394	6.3705	1.88419e-10	3.4127e-09
ENSG00000285730.1	NA	3.30287	1.12589	0.176753	6.36985	1.89211e-10	3.42336e-09
ENSG00000255182.2	AC084125.2	10.6445	0.798439	0.125352	6.36957	1.89555e-10	3.42589e-09
ENSG00000088256.9	GNA11	3.6633	1.48491	0.233328	6.36406	1.96485e-10	3.54731e-09
ENSG00000188130.14	MAPK12	11.3652	0.827906	0.130113	6.36299	1.97866e-10	3.5684e-09
ENSG00000286918.1	NA	7.11442	0.853531	0.134158	6.36213	1.98975e-10	3.58454e-09
ENSG00000138080.14	EMILIN1	5.65432	1.28751	0.202503	6.35801	2.04382e-10	3.67801e-09
ENSG00000247934.4	AC022364.1	2.67898	1.52045	0.23969	6.34339	2.24762e-10	4.03178e-09
ENSG00000168672.4	FAM84B	4.32257	1.06449	0.167847	6.34203	2.26764e-10	4.06334e-09
ENSG00000160991.16	ORAI2	46.3138	1.00707	0.158845	6.33992	2.29884e-10	4.11323e-09
ENSG00000064270.13	ATP2C2	29.373	0.618522	0.0975614	6.33982	2.30039e-10	4.11323e-09
ENSG00000235602.5	POU5F1P3	64.5099	0.604839	0.0954494	6.33675	2.3466e-10	4.19139e-09
ENSG00000264573.2	RN7SL15P	3.32442	1.26635	0.199884	6.33542	2.3669e-10	4.22315e-09
ENSG00000279262.1	AC010335.2	11.5153	0.687986	0.108618	6.33402	2.38861e-10	4.25285e-09
ENSG00000072163.20	LIMS2	42.7601	1.07081	0.169109	6.33207	2.41892e-10	4.30224e-09
ENSG00000279369.1	AC046185.3	40.9693	0.617203	0.0975297	6.32836	2.47781e-10	4.40232e-09
ENSG00000130702.15	LAMA5	20.5093	0.614894	0.0972406	6.32343	2.55816e-10	4.53546e-09
ENSG00000272501.1	AL662844.4	15.7805	0.901823	0.142931	6.30949	2.79957e-10	4.93737e-09
ENSG00000133460.19	SLC2A11	6.45782	1.17887	0.187311	6.29368	3.10036e-10	5.45065e-09
ENSG00000078814.17	MYH7B	34.7078	0.689999	0.109753	6.28683	3.2402e-10	5.68459e-09
ENSG00000164040.18	PGRMC2	9.58614	0.805833	0.128209	6.2853	3.27212e-10	5.73459e-09
ENSG00000188032.10	C19orf67	4.58035	1.01741	0.162087	6.27693	3.45327e-10	6.03944e-09
ENSG00000006634.8	DBF4	5.54356	0.896655	0.142861	6.27644	3.46419e-10	6.05223e-09
ENSG00000240972.2	MIF	3.59194	1.37133	0.218604	6.27313	3.53853e-10	6.17567e-09
ENSG00000180233.11	ZNRF2	5.51566	1.25009	0.199685	6.26031	3.84205e-10	6.69147e-09
ENSG00000025770.19	NCAPH2	125.407	0.817464	0.130655	6.25668	3.93269e-10	6.84223e-09
ENSG00000248098.12	BCKDHA	30.0839	0.924528	0.147846	6.2533	4.01879e-10	6.97755e-09
ENSG00000244879.8	GABPB1-AS1	18.7278	1.20164	0.192228	6.2511	4.07569e-10	7.06902e-09
ENSG00000138085.17	ATRAID	5.58051	0.915467	0.146846	6.23421	4.54055e-10	7.85905e-09
ENSG00000099956.20	SMARCB1	52.0342	0.606291	0.0973078	6.23065	4.64508e-10	8.03168e-09
ENSG00000112245.12	PTP4A1	5.5417	1.57998	0.253973	6.22106	4.93815e-10	8.52963e-09
ENSG00000260325.2	HSPB9	2.61924	1.26182	0.202862	6.22006	4.96974e-10	8.57537e-09
ENSG00000274503.1	AC123912.6	1.43123	2.07411	0.333483	6.21954	4.9862e-10	8.59492e-09
ENSG00000173338.13	KCNK7	13.1072	0.985018	0.158417	6.21788	5.03925e-10	8.67744e-09
ENSG00000273254.1	AF129075.2	8.54889	0.9364	0.150729	6.21247	5.2159e-10	8.96322e-09
ENSG00000121022.14	COPS5	9.97309	0.917354	0.14768	6.21178	5.23878e-10	8.99333e-09
ENSG00000259004.2	LINC02285	3.83586	1.00862	0.162792	6.19575	5.80065e-10	9.93753e-09
ENSG00000200488.1	RN7SKP203	64.6196	1.08698	0.175477	6.19442	5.84983e-10	1.00014e-08
ENSG00000100784.12	RPS6KA5	19.4315	1.37462	0.221991	6.19225	5.93108e-10	1.013e-08
ENSG00000167657.14	DAPK3	9.71533	1.10193	0.17816	6.18506	6.20774e-10	1.05917e-08
ENSG00000120963.12	ZNF706	8.2874	1.10149	0.178216	6.18062	6.38503e-10	1.0861e-08
ENSG00000178467.18	P4HTM	9.15734	1.08735	0.175989	6.17849	6.47182e-10	1.09975e-08
ENSG00000110435.12	PDHX	9.30366	0.974499	0.157793	6.17581	6.58259e-10	1.11744e-08
ENSG00000286790.1	NA	7.7248	0.895165	0.145072	6.17049	6.80802e-10	1.15338e-08
ENSG00000140259.7	MFAP1	1221.92	0.627264	0.101682	6.16891	6.87644e-10	1.16262e-08
ENSG00000123136.15	DDX39A	222.381	0.672851	0.109183	6.16258	7.15677e-10	1.20701e-08
ENSG00000114861.23	FOXP1	36.6069	0.692388	0.112422	6.15884	7.3281e-10	1.23401e-08
ENSG00000255507.6	AP003031.2	12.0143	0.701648	0.113933	6.15842	7.34749e-10	1.23603e-08
ENSG00000235241.1	BX284668.4	6.74546	0.928593	0.150845	6.15595	7.46284e-10	1.25418e-08
ENSG00000157778.9	PSMG3	3.86589	1.09654	0.178257	6.15146	7.67737e-10	1.28894e-08
ENSG00000282988.2	AL031777.3	10.9718	0.651235	0.10588	6.15069	7.71486e-10	1.29394e-08
ENSG00000163798.13	SLC4A1AP	11.8416	0.72525	0.117931	6.1498	7.75802e-10	1.29988e-08
ENSG00000235043.3	TECRP1	6.14305	1.17788	0.191594	6.14782	7.8553e-10	1.31486e-08
ENSG00000130811.12	EIF3G	22.8884	0.641775	0.104474	6.14289	8.1032e-10	1.35365e-08
ENSG00000184164.15	CRELD2	24.3553	0.62135	0.101162	6.14213	8.14231e-10	1.35883e-08
ENSG00000121410.12	A1BG	16.7503	0.637027	0.103767	6.139	8.30422e-10	1.38395e-08
ENSG00000176087.15	SLC35A4	47.3221	0.688172	0.112104	6.13872	8.31895e-10	1.38418e-08
ENSG00000259717.1	LINC00677	8.12521	0.934674	0.152418	6.13229	8.66232e-10	1.43846e-08
ENSG00000169972.12	PUSL1	6.84863	0.745506	0.121649	6.12836	8.87899e-10	1.47298e-08
ENSG00000260233.3	SSSCA1-AS1	2.79624	1.40239	0.229079	6.12185	9.24966e-10	1.53296e-08
ENSG00000282740.1	AL021920.3	6.99015	1.08497	0.177279	6.12015	9.34895e-10	1.54788e-08
ENSG00000179157.4	RPS2P28	7.44863	0.751555	0.122878	6.11626	9.57963e-10	1.58451e-08
ENSG00000262413.1	AC145207.2	196.842	0.763435	0.12489	6.11284	9.78716e-10	1.61724e-08
ENSG00000277969.1	AC006449.6	11.5579	0.723564	0.118584	6.10172	1.04932e-09	1.7271e-08
ENSG00000282059.1	CICP19	3.96131	1.83138	0.300261	6.09928	1.06546e-09	1.75194e-08
ENSG00000110047.18	EHD1	14.7005	0.966356	0.159122	6.07305	1.25507e-09	2.04967e-08
ENSG00000232021.7	LEF1-AS1	65.0321	0.613403	0.101074	6.06885	1.28827e-09	2.10183e-08
ENSG00000262539.1	AC005829.2	11.6832	1.65928	0.273526	6.06626	1.30925e-09	2.13399e-08
ENSG00000162746.14	FCRLB	13.9446	0.847382	0.139794	6.06166	1.34724e-09	2.19164e-08
ENSG00000183018.9	SPNS2	8.78825	0.808552	0.133599	6.05209	1.42981e-09	2.31922e-08
ENSG00000142599.19	RERE	82.8825	0.634528	0.104893	6.04927	1.45507e-09	2.35791e-08
ENSG00000229689.3	AC009237.3	5.2385	1.15947	0.191676	6.04909	1.45665e-09	2.35819e-08
ENSG00000025434.19	NR1H3	5.23741	1.27198	0.210533	6.04173	1.52467e-09	2.46356e-08
ENSG00000118900.15	UBN1	14.7939	0.87866	0.145545	6.03704	1.56968e-09	2.53385e-08
ENSG00000144504.15	ANKMY1	11.6455	0.919803	0.152408	6.03512	1.58842e-09	2.56163e-08
ENSG00000187513.9	GJA4	5.4027	1.02314	0.169548	6.03452	1.59434e-09	2.56871e-08
ENSG00000224985.1	AL590714.1	28.8235	0.791289	0.131237	6.02948	1.64486e-09	2.6425e-08
ENSG00000204388.7	HSPA1B	4.52084	1.7435	0.289247	6.02771	1.663e-09	2.66617e-08
ENSG00000205867.3	KRTAP5-2	8.84793	0.95276	0.158067	6.02758	1.66437e-09	2.66617e-08
ENSG00000093183.14	SEC22C	18.2526	0.822117	0.136559	6.02025	1.74153e-09	2.78181e-08
ENSG00000067646.12	ZFY	6.8954	1.43649	0.238665	6.01886	1.75645e-09	2.80297e-08
ENSG00000166266.14	CUL5	11.2947	1.31423	0.218475	6.01548	1.79358e-09	2.85949e-08
ENSG00000204344.14	STK19	9.47741	0.868598	0.144541	6.00936	1.86262e-09	2.96393e-08
ENSG00000285693.1	NA	6.31341	0.879724	0.146465	6.0064	1.89691e-09	3.01564e-08
ENSG00000257808.1	AC073573.1	4.78523	0.927049	0.154375	6.00516	1.91142e-09	3.03582e-08
ENSG00000129347.21	KRI1	27.9738	0.778037	0.12967	6.00011	1.97179e-09	3.12579e-08
ENSG00000268530.6	AC008403.2	5.78781	0.86214	0.143778	5.99631	2.01854e-09	3.19085e-08
ENSG00000272442.2	AL353588.1	4.6978	1.01374	0.169216	5.99083	2.0877e-09	3.29707e-08
ENSG00000110717.13	NDUFS8	126.524	0.708438	0.118276	5.9897	2.10223e-09	3.3169e-08
ENSG00000125458.7	NT5C	10.9925	0.598115	0.0999104	5.98651	2.14386e-09	3.37623e-08
ENSG00000163702.20	IL17RC	8.68346	0.989712	0.165407	5.98349	2.18402e-09	3.43624e-08
ENSG00000267549.6	AC006116.8	10.4573	0.734331	0.122737	5.98295	2.19134e-09	3.44453e-08
ENSG00000173436.15	MINOS1	4.28728	1.66843	0.279055	5.97885	2.24725e-09	3.52581e-08
ENSG00000159674.12	SPON2	17.9314	0.628123	0.10518	5.97187	2.3455e-09	3.67652e-08
ENSG00000167468.18	GPX4	10.1542	0.828326	0.138854	5.96545	2.43965e-09	3.81696e-08
ENSG00000251196.1	AC106760.1	12.2498	0.752636	0.12645	5.95206	2.64783e-09	4.12343e-08
ENSG00000213361.2	AC004884.1	2.69138	1.5465	0.259891	5.95056	2.67226e-09	4.15762e-08
ENSG00000133943.21	DGLUCY	31.1558	0.704233	0.118515	5.94215	2.81316e-09	4.3647e-08
ENSG00000115325.13	DOK1	7.13168	0.966	0.162582	5.9416	2.82256e-09	4.37524e-08
ENSG00000257453.1	AC011611.3	4.63777	1.04808	0.176521	5.93742	2.89535e-09	4.48392e-08
ENSG00000257949.7	TEN1	1.65971	1.77068	0.298369	5.93454	2.94668e-09	4.555e-08
ENSG00000233966.1	UBE2SP1	3.29682	1.23529	0.208206	5.93302	2.97411e-09	4.59317e-08
ENSG00000218018.3	AL109955.1	95.8519	0.784592	0.132249	5.93268	2.98024e-09	4.5984e-08
ENSG00000260793.2	AC003102.1	2.90587	1.43808	0.242514	5.92988	3.03153e-09	4.67324e-08
ENSG00000279121.1	AC073592.5	12.4343	0.588259	0.099234	5.928	3.06651e-09	4.72282e-08
ENSG00000197915.7	HRNR	23.4429	0.807264	0.136207	5.92676	3.08964e-09	4.75408e-08
ENSG00000151952.16	TMEM132D	35.1252	0.672758	0.113579	5.92326	3.15622e-09	4.85207e-08
ENSG00000176020.9	AMIGO3	22.9496	1.54101	0.260189	5.92267	3.16763e-09	4.86516e-08
ENSG00000180610.10	ZBTB12BP	9.44157	0.748649	0.126423	5.92178	3.18481e-09	4.88707e-08
ENSG00000164125.16	FAM198B	49.8885	0.660372	0.111591	5.91776	3.26352e-09	5.00327e-08
ENSG00000177697.19	CD151	18.0685	0.684939	0.115899	5.90977	3.42583e-09	5.23297e-08
ENSG00000169967.16	MAP3K2	32.9639	1.09728	0.185685	5.90937	3.43428e-09	5.2411e-08
ENSG00000241553.12	ARPC4	17.2005	0.691051	0.116977	5.9076	3.47137e-09	5.2929e-08
ENSG00000182327.8	GLTPD2	1.72837	1.56637	0.265384	5.90228	3.58521e-09	5.45655e-08
ENSG00000277349.1	AC133919.3	36.9915	1.105	0.187232	5.90178	3.59598e-09	5.46347e-08
ENSG00000182162.11	P2RY8	30.6333	0.598306	0.101377	5.90177	3.59627e-09	5.46347e-08
ENSG00000198874.13	TYW1	36.6785	0.74018	0.125463	5.8996	3.64385e-09	5.52573e-08
ENSG00000141837.21	CACNA1A	49.1085	0.608113	0.10314	5.89597	3.72481e-09	5.6434e-08
ENSG00000285668.1	NA	1.91127	1.48411	0.251741	5.8954	3.73774e-09	5.65789e-08
ENSG00000175711.8	B3GNTL1	48.2157	0.592393	0.100591	5.88914	3.88219e-09	5.87124e-08
ENSG00000229867.2	STEAP3-AS1	13.6775	0.66361	0.112699	5.88837	3.90035e-09	5.89339e-08
ENSG00000007923.16	DNAJC11	14.1519	0.598227	0.101602	5.88794	3.91039e-09	5.90325e-08
ENSG00000159761.15	C16orf86	3.67332	1.19144	0.202583	5.88127	4.07138e-09	6.13524e-08
ENSG00000229915.1	AC016999.1	7.76734	0.730255	0.124335	5.87329	4.27233e-09	6.4265e-08
ENSG00000233077.1	LINC01271	82.1162	0.712386	0.121326	5.87169	4.31374e-09	6.48298e-08
ENSG00000277368.1	AL138966.2	1.54995	1.75773	0.299584	5.86724	4.4312e-09	6.64165e-08
ENSG00000261532.1	AC009065.7	9.46793	0.655053	0.111756	5.86148	4.58773e-09	6.85788e-08
ENSG00000288612.1	NA	124.467	0.914143	0.156094	5.85636	4.73135e-09	7.04816e-08
ENSG00000178078.12	STAP2	1.71878	1.80253	0.307791	5.85634	4.73183e-09	7.04816e-08
ENSG00000278603.1	AC245033.3	1.84619	2.26861	0.3875	5.85447	4.78546e-09	7.12172e-08
ENSG00000203497.2	PDCD4-AS1	5.38274	0.934862	0.159707	5.85361	4.81007e-09	7.15065e-08
ENSG00000267105.1	AC011511.3	4.7764	0.898453	0.153601	5.84926	4.93764e-09	7.32221e-08
ENSG00000160949.17	TONSL	3.97758	0.939337	0.160651	5.84707	5.00317e-09	7.41282e-08
ENSG00000120690.16	ELF1	19.1021	0.5893	0.100843	5.84376	5.10348e-09	7.54146e-08
ENSG00000232358.1	AL050404.1	1.7754	1.89141	0.323798	5.84131	5.17913e-09	7.64652e-08
ENSG00000186350.12	RXRA	41.2398	0.625133	0.107043	5.84003	5.21917e-09	7.69885e-08
ENSG00000260063.1	AL512408.1	6.65678	0.717471	0.122976	5.83425	5.40336e-09	7.96355e-08
ENSG00000137161.17	CNPY3	9.61884	0.630193	0.108047	5.83257	5.45801e-09	8.03702e-08
ENSG00000144635.9	DYNC1LI1	11.6379	1.16681	0.200091	5.83137	5.49734e-09	8.08784e-08
ENSG00000259577.2	CERNA1	4.73826	0.86757	0.148834	5.82911	5.57242e-09	8.19111e-08
ENSG00000182325.11	FBXL6	5.30471	1.00473	0.172464	5.82575	5.68562e-09	8.3429e-08
ENSG00000185347.18	TEDC1	2.14353	1.64206	0.281978	5.82337	5.76724e-09	8.45525e-08
ENSG00000168439.17	STIP1	11.7903	0.713103	0.122536	5.81953	5.9015e-09	8.64454e-08
ENSG00000267124.2	AC016588.1	5.41928	0.825306	0.141838	5.81867	5.93169e-09	8.68118e-08
ENSG00000106245.11	BUD31	15.3234	0.688357	0.118349	5.81631	6.01594e-09	8.78915e-08
ENSG00000110871.15	COQ5	5.69004	1.46154	0.251414	5.81329	6.12567e-09	8.92991e-08
ENSG00000187796.15	CARD9	8.12113	0.902496	0.155249	5.81322	6.12826e-09	8.92991e-08
ENSG00000233974.3	AC138951.1	32.3353	0.778503	0.134005	5.80949	6.26638e-09	9.12324e-08
ENSG00000177943.14	MAMDC4	15.8137	0.694944	0.119678	5.80679	6.36831e-09	9.2636e-08
ENSG00000167680.17	SEMA6B	2.3294	1.84627	0.318116	5.80377	6.48392e-09	9.41544e-08
ENSG00000267984.1	AC008750.4	4.20178	0.938915	0.161911	5.79894	6.67346e-09	9.68229e-08
ENSG00000140350.15	ANP32A	23.9435	0.736175	0.126966	5.79822	6.70221e-09	9.70721e-08
ENSG00000182685.7	BRICD5	5.70331	0.904079	0.156035	5.79407	6.86993e-09	9.94154e-08
ENSG00000261143.1	ADAMTS7P3	4.45373	1.7928	0.309935	5.78442	7.27612e-09	1.05112e-07
ENSG00000198689.13	SLC9A6	11.7401	0.672432	0.116269	5.78341	7.31996e-09	1.05654e-07
ENSG00000175514.2	GPR152	3.44195	1.07784	0.186601	5.77618	7.64175e-09	1.10204e-07
ENSG00000224738.1	AC099850.1	4.50383	0.829133	0.143955	5.75968	8.42749e-09	1.21327e-07
ENSG00000254693.1	AC010768.1	10.8827	0.655359	0.114028	5.74736	9.06473e-09	1.30277e-07
ENSG00000188610.12	FAM72B	4.20997	1.52426	0.265284	5.74578	9.14966e-09	1.31385e-07
ENSG00000287168.1	NA	31.708	0.68707	0.119728	5.73858	9.54724e-09	1.3686e-07
ENSG00000254285.3	KRT8P3	8.46393	0.669557	0.116815	5.73175	9.94011e-09	1.41765e-07
ENSG00000232852.1	CICP4	5.85597	1.25755	0.219413	5.73142	9.9592e-09	1.41916e-07
ENSG00000167393.18	PPP2R3B	8.03502	1.08152	0.188719	5.73088	9.99108e-09	1.4225e-07
ENSG00000127419.17	TMEM175	6.39473	0.99697	0.174173	5.72401	1.04039e-08	1.47877e-07
ENSG00000167968.13	DNASE1L2	1.82093	1.37726	0.24063	5.72356	1.04316e-08	1.48145e-07
ENSG00000272767.1	JMJD1C-AS1	15.4646	0.631294	0.110372	5.71967	1.06731e-08	1.51318e-07
ENSG00000230683.1	DDTP1	3.47916	0.978867	0.171157	5.71913	1.0707e-08	1.51671e-07
ENSG00000179271.3	GADD45GIP1	314.445	0.733322	0.128227	5.71895	1.07186e-08	1.51707e-07
ENSG00000103266.11	STUB1	25.4558	0.687393	0.120563	5.70152	1.18743e-08	1.67639e-07
ENSG00000085982.14	USP40	25.552	0.830429	0.145678	5.70046	1.19485e-08	1.68545e-07
ENSG00000248487.9	ABHD14A	11.5949	0.655132	0.115074	5.69314	1.24723e-08	1.7505e-07
ENSG00000215302.8	AC127502.1	2.93481	1.19807	0.210461	5.69262	1.25103e-08	1.7529e-07
ENSG00000253389.2	AC113133.1	9.54807	0.953015	0.167648	5.68461	1.31113e-08	1.83252e-07
ENSG00000275111.5	ZNF2	6.61692	0.828814	0.145881	5.68145	1.33556e-08	1.86357e-07
ENSG00000170667.15	RASA4B	12.688	1.22802	0.216274	5.6781	1.36199e-08	1.89729e-07
ENSG00000278713.1	AC120114.3	18.3207	0.626505	0.110441	5.67275	1.40521e-08	1.95262e-07
ENSG00000066136.20	NFYC	7.9991	0.817374	0.144528	5.65547	1.55423e-08	2.14724e-07
ENSG00000125485.17	DDX31	4.15437	1.11546	0.197249	5.65509	1.55766e-08	2.15021e-07
ENSG00000071889.17	FAM3A	5.15932	1.17825	0.208403	5.65372	1.57016e-08	2.16569e-07
ENSG00000113194.13	FAF2	7.6058	1.12793	0.199555	5.65223	1.58384e-08	2.18267e-07
ENSG00000213188.3	YBX1P4	8.20399	0.715025	0.126605	5.64767	1.62636e-08	2.23401e-07
ENSG00000175414.7	ARL10	35.976	1.02913	0.182277	5.64598	1.64245e-08	2.25243e-07
ENSG00000215196.5	BASP1-AS1	3.90922	1.09748	0.194555	5.64096	1.69109e-08	2.30968e-07
ENSG00000171044.11	XKR6	3.08181	1.2868	0.228533	5.63068	1.79498e-08	2.44362e-07
ENSG00000110063.10	DCPS	274.34	0.602897	0.107105	5.62904	1.8121e-08	2.46493e-07
ENSG00000223503.1	AL353807.1	3.92311	0.943017	0.167781	5.62051	1.90394e-08	2.58357e-07
ENSG00000213081.3	AC012362.1	2.68973	1.15506	0.206128	5.60357	2.09978e-08	2.84242e-07
ENSG00000179632.10	MAF1	9.32651	0.912446	0.162875	5.60212	2.11744e-08	2.8617e-07
ENSG00000213277.3	MARCKSL1P1	51.6636	0.590231	0.105452	5.59715	2.17902e-08	2.94019e-07
ENSG00000170684.9	ZNF296	3.12185	1.17493	0.210049	5.59358	2.22438e-08	2.99682e-07
ENSG00000243410.1	PSMD6-AS1	3.21513	1.00876	0.180345	5.59349	2.2255e-08	2.99682e-07
ENSG00000167900.12	TK1	9.68052	0.682935	0.122262	5.58584	2.3257e-08	3.12803e-07
ENSG00000267064.2	UXT-AS1	9.32156	0.791972	0.141864	5.58263	2.36911e-08	3.18387e-07
ENSG00000135486.19	HNRNPA1	518.141	0.593456	0.106384	5.57842	2.42708e-08	3.25656e-07
ENSG00000204934.10	ATP6V0E2-AS1	26.0985	0.722255	0.129522	5.57629	2.45699e-08	3.29405e-07
ENSG00000124067.17	SLC12A4	52.3508	0.689743	0.123977	5.56349	2.64435e-08	3.53676e-07
ENSG00000259182.5	AC019254.1	5.76407	0.828749	0.149076	5.55923	2.70972e-08	3.62131e-07
ENSG00000124915.10	AP002380.1	4.53997	0.868305	0.156366	5.55303	2.80755e-08	3.74013e-07
ENSG00000171649.12	ZIK1	5.49145	1.53964	0.277438	5.5495	2.86485e-08	3.81041e-07
ENSG00000168899.5	VAMP5	7.41319	0.706524	0.127359	5.54749	2.89797e-08	3.8514e-07
ENSG00000166387.13	PPFIBP2	7.4336	0.792771	0.142924	5.54681	2.90921e-08	3.86328e-07
ENSG00000274328.1	AC007551.2	12.1688	0.641978	0.115757	5.54591	2.92435e-08	3.88031e-07
ENSG00000155592.16	ZKSCAN2	4.19512	1.16354	0.209813	5.5456	2.92954e-08	3.88413e-07
ENSG00000076201.15	PTPN23	15.5345	0.780706	0.140863	5.54231	2.98501e-08	3.95455e-07
ENSG00000038002.9	AGA	3.35879	1.23674	0.223302	5.53843	3.05189e-08	4.03997e-07
ENSG00000126231.15	PROZ	5.98785	0.752071	0.135831	5.5368	3.08057e-08	4.07471e-07
ENSG00000270082.1	AC010531.7	3.97349	0.906282	0.163781	5.53351	3.1388e-08	4.14519e-07
ENSG00000271937.1	AC104187.1	2.52836	1.20597	0.218309	5.52414	3.31104e-08	4.34529e-07
ENSG00000231154.1	MORF4L2-AS1	4.81563	0.923715	0.167279	5.52201	3.35147e-08	4.39491e-07
ENSG00000246582.3	AC100861.1	2.55321	1.64172	0.297368	5.52084	3.37375e-08	4.42066e-07
ENSG00000111737.12	RAB35	10.946	0.655748	0.118794	5.52004	3.38925e-08	4.43751e-07
ENSG00000204475.10	NCR3	17.68	0.645204	0.117288	5.50102	3.7761e-08	4.93246e-07
ENSG00000272834.1	AL022238.3	6.01187	0.703355	0.127865	5.50076	3.78166e-08	4.93588e-07
ENSG00000160318.6	CLDND2	8.56649	0.696108	0.126593	5.49879	3.82416e-08	4.98747e-07
ENSG00000203666.12	EFCAB2	18.7535	0.908752	0.165278	5.49832	3.83416e-08	4.99662e-07
ENSG00000205913.7	SRRM2-AS1	1.96092	1.44402	0.26342	5.48183	4.2095e-08	5.46453e-07
ENSG00000173662.21	TAS1R1	2.57696	0.99733	0.182147	5.4754	4.36519e-08	5.64479e-07
ENSG00000125531.7	FNDC11	6.21053	1.35276	0.247297	5.47018	4.49578e-08	5.80472e-07
ENSG00000105618.14	PRPF31	6.515	0.819706	0.149903	5.46824	4.54533e-08	5.86417e-07
ENSG00000249492.2	AC114956.3	29.6797	0.608487	0.111281	5.46804	4.55034e-08	5.86612e-07
ENSG00000185669.6	SNAI3	11.8255	0.588761	0.107773	5.463	4.68152e-08	6.02597e-07
ENSG00000174446.13	SNAPC5	33.1718	0.76092	0.139549	5.45272	4.96054e-08	6.37046e-07
ENSG00000260439.1	LMF1-AS1	13.0582	0.66756	0.122458	5.45136	4.99866e-08	6.4145e-07
ENSG00000230201.5	ATP6V0CP1	5.06314	0.715345	0.131242	5.45058	5.0207e-08	6.43786e-07
ENSG00000259475.1	AC036108.1	4.66553	0.88856	0.163091	5.44826	5.08644e-08	6.51717e-07
ENSG00000126246.10	IGFLR1	13.2042	0.695868	0.127827	5.44384	5.21435e-08	6.66578e-07
ENSG00000171606.18	ZNF274	7.60366	1.18287	0.2173	5.44347	5.22533e-08	6.67473e-07
ENSG00000181291.8	TMEM132E	4.31775	1.32709	0.243827	5.44273	5.2469e-08	6.69209e-07
ENSG00000204713.11	TRIM27	16.7469	0.761975	0.140228	5.43381	5.51636e-08	7.02509e-07
ENSG00000164162.14	ANAPC10	11.6793	0.690282	0.127054	5.43298	5.54216e-08	7.04277e-07
ENSG00000107829.15	FBXW4	5.42356	0.822266	0.151348	5.43295	5.54284e-08	7.04277e-07
ENSG00000085231.14	AK6	4.21852	1.87338	0.34494	5.43103	5.6031e-08	7.09783e-07
ENSG00000232237.3	ASCL5	4.42917	1.12862	0.207846	5.43006	5.63358e-08	7.13105e-07
ENSG00000167771.6	RCOR2	8.80771	0.684051	0.125983	5.42972	5.64431e-08	7.13925e-07
ENSG00000105810.10	CDK6	13.9406	1.46541	0.27026	5.42222	5.88623e-08	7.43403e-07
ENSG00000102804.15	TSC22D1	15.3809	1.01887	0.188	5.41951	5.97626e-08	7.53638e-07
ENSG00000253948.2	AC104986.2	65.8058	0.748995	0.138406	5.41156	6.2478e-08	7.85518e-07
ENSG00000177535.8	OR2B11	119.324	0.605094	0.111837	5.4105	6.28485e-08	7.89584e-07
ENSG00000266891.1	AP000902.1	5.15557	0.821525	0.1519	5.40832	6.36187e-08	7.98065e-07
ENSG00000205018.2	AC092384.1	12.2584	0.652873	0.120806	5.40432	6.50532e-08	8.1545e-07
ENSG00000254760.1	AC008750.1	14.267	0.587805	0.10909	5.38828	7.11371e-08	8.87569e-07
ENSG00000259655.1	AC090825.2	2.17272	1.30824	0.242867	5.38663	7.17892e-08	8.93874e-07
ENSG00000206013.2	IFITM5	2.93583	1.2809	0.237974	5.38253	7.34472e-08	9.13162e-07
ENSG00000142606.16	MMEL1	2.54588	1.40307	0.260904	5.37771	7.54389e-08	9.36537e-07
ENSG00000106991.14	ENG	18.1138	0.68145	0.126806	5.37395	7.70282e-08	9.54854e-07
ENSG00000256640.1	AC023051.2	4.67872	0.940678	0.175225	5.36839	7.94408e-08	9.80413e-07
ENSG00000101542.10	CDH20	2.61708	1.68647	0.314953	5.35468	8.57069e-08	1.05156e-06
ENSG00000063978.16	RNF4	10.0084	0.936311	0.174978	5.35103	8.74544e-08	1.07143e-06
ENSG00000120833.14	SOCS2	8.83397	0.696379	0.130638	5.33062	9.7877e-08	1.19434e-06
ENSG00000103152.12	MPG	2.53591	1.1922	0.223741	5.32848	9.904e-08	1.20632e-06
ENSG00000160993.4	ALKBH4	69.7691	0.611488	0.114777	5.3276	9.95178e-08	1.21038e-06
ENSG00000070388.11	FGF22	2.64091	1.29439	0.2433	5.32014	1.03688e-07	1.26018e-06
ENSG00000228672.4	PROB1	7.00074	0.607433	0.114285	5.31506	1.0662e-07	1.29394e-06
ENSG00000279127.1	AL121950.1	11.0038	1.11943	0.210891	5.30808	1.10786e-07	1.34353e-06
ENSG00000090565.17	RAB11FIP3	18.1208	0.620092	0.116913	5.30388	1.13366e-07	1.37184e-06
ENSG00000202395.1	RN7SKP1	6.15123	1.10663	0.209228	5.28909	1.22924e-07	1.48003e-06
ENSG00000275964.1	AL355001.2	3.0576	0.978885	0.18547	5.27787	1.30691e-07	1.57016e-06
ENSG00000213062.5	AL021068.1	20.7237	0.594236	0.112842	5.26609	1.39358e-07	1.6719e-06
ENSG00000152256.14	PDK1	20.8275	0.689679	0.131003	5.26461	1.40484e-07	1.68299e-06
ENSG00000204851.7	PNMA8B	4.20136	1.41361	0.268915	5.25672	1.46646e-07	1.75431e-06
ENSG00000259488.2	AC023355.1	64.9906	1.23511	0.235043	5.25481	1.48177e-07	1.76884e-06
ENSG00000106526.10	ACTR3C	4.45529	1.17033	0.22309	5.24597	1.55462e-07	1.85317e-06
ENSG00000183246.7	RIMBP3C	3.3929	1.35579	0.258459	5.24568	1.55707e-07	1.85477e-06
ENSG00000233321.2	AL357833.1	36.1763	0.770492	0.147081	5.23856	1.61834e-07	1.92639e-06
ENSG00000272196.2	HIST2H2AA4	8.44937	1.99235	0.380564	5.23525	1.64766e-07	1.95712e-06
ENSG00000255390.1	AC091564.4	5.22971	0.817224	0.156108	5.23498	1.65006e-07	1.95858e-06
ENSG00000232344.2	AC087163.2	7.43556	0.717925	0.137176	5.23362	1.6622e-07	1.97159e-06
ENSG00000251513.2	LIX1-AS1	7.54573	0.625354	0.119593	5.22901	1.70424e-07	2.01434e-06
ENSG00000131037.15	EPS8L1	6.24708	0.756759	0.144729	5.2288	1.70616e-07	2.01519e-06
ENSG00000105519.18	CAPS	8.79092	0.658628	0.126165	5.22036	1.78571e-07	2.09881e-06
ENSG00000286025.1	NA	32.7984	0.61862	0.118831	5.20587	1.93087e-07	2.26149e-06
ENSG00000060558.4	GNA15	13.006	0.699366	0.13454	5.1982	2.01222e-07	2.35021e-06
ENSG00000163412.13	EIF4E3	22.81	0.745861	0.143895	5.18338	2.17902e-07	2.53268e-06
ENSG00000102984.15	ZNF821	10.7631	0.593465	0.114639	5.17683	2.25688e-07	2.6142e-06
ENSG00000214562.15	NUTM2D	45.1575	0.729021	0.140903	5.17392	2.29237e-07	2.65339e-06
ENSG00000124357.13	NAGK	27.5946	0.689689	0.133422	5.16921	2.35089e-07	2.71738e-06
ENSG00000279803.1	AC009090.5	6.58003	0.675238	0.130769	5.16357	2.42281e-07	2.79281e-06
ENSG00000231864.2	AL807752.3	1.93803	1.4339	0.278334	5.15174	2.58076e-07	2.9708e-06
ENSG00000196839.13	ADA	14.6279	0.662175	0.128624	5.14816	2.63052e-07	3.02393e-06
ENSG00000180957.18	PITPNB	7.75605	0.687644	0.133736	5.14182	2.7209e-07	3.12354e-06
ENSG00000256747.1	AC009511.2	4.38495	0.812284	0.158099	5.13781	2.77965e-07	3.18662e-06
ENSG00000272449.2	AL139246.5	4.56033	1.01906	0.198729	5.12792	2.92965e-07	3.34639e-06
ENSG00000170385.10	SLC30A1	3.40234	0.85213	0.166177	5.12783	2.93099e-07	3.34639e-06
ENSG00000088727.13	KIF9	17.0156	0.688413	0.134523	5.11743	3.09729e-07	3.52906e-06
ENSG00000196924.19	FLNA	56.6407	0.704794	0.137802	5.11454	3.14505e-07	3.57619e-06
ENSG00000226526.1	AL049569.1	1.8924	1.1503	0.22533	5.10494	3.30899e-07	3.74989e-06
ENSG00000234630.1	AC245060.2	2.47561	1.17428	0.230092	5.10352	3.33402e-07	3.77132e-06
ENSG00000229273.1	BX664615.1	7.88895	1.04776	0.205303	5.10348	3.33464e-07	3.77132e-06
ENSG00000182224.12	CYB5D1	19.0226	0.693977	0.136262	5.09297	3.52496e-07	3.9785e-06
ENSG00000099834.19	CDHR5	5.16887	0.925116	0.181711	5.09114	3.55923e-07	4.01449e-06
ENSG00000275719.1	AC008622.2	263.904	0.788997	0.155015	5.0898	3.58445e-07	4.04022e-06
ENSG00000244486.9	SCARF2	1.86906	1.62322	0.318944	5.08937	3.59261e-07	4.04398e-06
ENSG00000260234.5	AC020636.2	3.0639	1.60911	0.316812	5.07906	3.79311e-07	4.25824e-06
ENSG00000164867.11	NOS3	8.42444	0.944583	0.186092	5.07589	3.85684e-07	4.32111e-06
ENSG00000183696.14	UPP1	5.70097	0.95603	0.188429	5.07368	3.902e-07	4.36296e-06
ENSG00000162639.16	HENMT1	3.49662	0.955313	0.18903	5.05377	4.33175e-07	4.82098e-06
ENSG00000143702.16	CEP170	10.3172	1.03723	0.20552	5.04688	4.49083e-07	4.99471e-06
ENSG00000254131.1	AC093367.1	2.02053	1.21192	0.240153	5.04647	4.50042e-07	5.00206e-06
ENSG00000129355.7	CDKN2D	3.93512	0.927787	0.184347	5.03284	4.83268e-07	5.34655e-06
ENSG00000188263.10	IL17REL	1.74714	1.38606	0.275741	5.02668	4.99047e-07	5.51022e-06
ENSG00000070444.15	MNT	8.50998	0.936488	0.186571	5.01948	5.18106e-07	5.71313e-06
ENSG00000243307.2	POM121L6P	3.75829	1.09751	0.218768	5.01679	5.25422e-07	5.79e-06
ENSG00000249173.6	LINC01093	6.48158	0.929506	0.185659	5.00653	5.54195e-07	6.09905e-06
ENSG00000040608.14	RTN4R	1.93032	1.18297	0.236422	5.00364	5.62578e-07	6.17914e-06
ENSG00000141562.18	NARF	6.72955	0.91806	0.184018	4.98898	6.06994e-07	6.65392e-06
ENSG00000184343.11	SRPK3	5.92259	0.976302	0.195815	4.98584	6.16933e-07	6.74964e-06
ENSG00000213145.10	CRIP1	13.1964	0.844611	0.169575	4.98075	6.3337e-07	6.91594e-06
ENSG00000270419.1	CAHM	2.06565	1.14865	0.230864	4.97542	6.51051e-07	7.09976e-06
ENSG00000171608.16	PIK3CD	48.6516	0.757365	0.152394	4.96977	6.7031e-07	7.28609e-06
ENSG00000118503.15	TNFAIP3	9.23237	0.810469	0.163108	4.96892	6.73257e-07	7.31339e-06
ENSG00000259236.1	GOLGA8VP	4.69712	0.766997	0.154414	4.96716	6.79403e-07	7.3706e-06
ENSG00000139168.9	ZCRB1	5.79102	0.79192	0.159728	4.95793	7.12472e-07	7.71439e-06
ENSG00000115970.18	THADA	43.3681	0.814419	0.16431	4.9566	7.17365e-07	7.75735e-06
ENSG00000279873.2	LINC01126	7.12495	0.587176	0.118467	4.95647	7.17848e-07	7.75757e-06
ENSG00000134758.14	RNF138	4.01181	1.16652	0.235607	4.95114	7.37803e-07	7.94761e-06
ENSG00000005075.15	POLR2J	13.0441	0.601304	0.121468	4.95032	7.40921e-07	7.97608e-06
ENSG00000039600.11	SOX30	5.27509	0.729203	0.147329	4.9495	7.44039e-07	8.0045e-06
ENSG00000243829.1	AC011495.1	2.77783	0.98436	0.19892	4.94852	7.47784e-07	8.03448e-06
ENSG00000205885.7	C1RL-AS1	33.4136	0.67786	0.137058	4.9458	7.58313e-07	8.12679e-06
ENSG00000284237.1	AL356275.1	3.30613	0.838182	0.169495	4.94516	7.60796e-07	8.14819e-06
ENSG00000275557.1	AC242842.1	3.4458	1.03812	0.209932	4.94503	7.61323e-07	8.14864e-06
ENSG00000278921.2	EPB41L4A-AS2	2.01812	1.3264	0.268683	4.93667	7.94693e-07	8.47875e-06
ENSG00000104129.10	DNAJC17	30.796	0.595944	0.120782	4.93404	8.05451e-07	8.57715e-06
ENSG00000105518.14	TMEM205	5.68009	0.702322	0.142363	4.93331	8.0848e-07	8.60395e-06
ENSG00000104883.8	PEX11G	4.81706	0.873844	0.177357	4.92703	8.34882e-07	8.86243e-06
ENSG00000175634.15	RPS6KB2	115.121	0.636902	0.129355	4.92366	8.49415e-07	9.00531e-06
ENSG00000103496.15	STX4	9.27226	0.713515	0.145016	4.92026	8.64309e-07	9.15163e-06
ENSG00000155254.13	MARVELD1	1.87619	1.20019	0.244284	4.91311	8.96442e-07	9.47393e-06
ENSG00000134684.11	YARS	6.30278	0.834657	0.169935	4.91163	9.03246e-07	9.53983e-06
ENSG00000287276.1	NA	4.18236	1.04286	0.212515	4.90722	9.23769e-07	9.74431e-06
ENSG00000272195.1	AL356512.1	6.23307	0.641584	0.131108	4.89355	9.90355e-07	1.04009e-05
ENSG00000174177.13	CTU2	9.97451	0.763043	0.15607	4.8891	1.01298e-06	1.06319e-05
ENSG00000177191.2	B3GNT8	6.99711	0.810089	0.16586	4.88418	1.0386e-06	1.08668e-05
ENSG00000138496.16	PARP9	21.0448	0.586812	0.120294	4.87813	1.07096e-06	1.11913e-05
ENSG00000149929.16	HIRIP3	8.64448	0.723445	0.148531	4.87067	1.11218e-06	1.15645e-05
ENSG00000169047.5	IRS1	4.49065	1.50829	0.309984	4.86569	1.14057e-06	1.18377e-05
ENSG00000214659.4	KRT8P26	11.867	0.873711	0.179593	4.86495	1.14483e-06	1.18745e-05
ENSG00000143786.8	CNIH3	8.64096	0.878381	0.180678	4.86158	1.16453e-06	1.20565e-05
ENSG00000113368.12	LMNB1	6.62419	0.815826	0.16843	4.84372	1.27433e-06	1.31365e-05
ENSG00000145391.13	SETD7	6.3191	0.945177	0.195189	4.84237	1.28299e-06	1.32176e-05
ENSG00000255224.1	AC109322.1	6.55541	0.648385	0.133943	4.84077	1.29339e-06	1.33085e-05
ENSG00000268366.1	AC010271.1	5.97694	0.665217	0.137486	4.83844	1.30859e-06	1.34484e-05
ENSG00000285844.2	NA	3.41415	0.849249	0.175677	4.83416	1.33709e-06	1.37328e-05
ENSG00000100294.13	MCAT	2.75595	0.96786	0.200358	4.83065	1.36089e-06	1.39517e-05
ENSG00000275186.1	AC018445.1	2.76851	0.969494	0.201207	4.81839	1.44719e-06	1.48001e-05
ENSG00000256073.3	URB1-AS1	1.89176	1.20326	0.250584	4.80181	1.57236e-06	1.60022e-05
ENSG00000113273.17	ARSB	8.07417	1.06561	0.221959	4.80095	1.57913e-06	1.60614e-05
ENSG00000205593.12	DENND6B	3.75936	0.984282	0.205118	4.7986	1.59775e-06	1.62408e-05
ENSG00000184203.8	PPP1R2	9.75023	0.818135	0.170541	4.79728	1.60833e-06	1.63385e-05
ENSG00000284657.1	AL031432.5	8.06927	0.672058	0.140165	4.79475	1.62875e-06	1.6516e-05
ENSG00000100890.16	KIAA0391	13.2907	0.721233	0.150773	4.78357	1.72206e-06	1.73885e-05
ENSG00000124222.22	STX16	32.0786	0.810655	0.169578	4.78043	1.74921e-06	1.76203e-05
ENSG00000259642.2	ST20-AS1	33.3813	0.950702	0.198916	4.77941	1.75809e-06	1.76926e-05
ENSG00000178685.14	PARP10	5.83188	0.82345	0.172385	4.7768	1.78107e-06	1.78777e-05
ENSG00000270587.1	AC046185.2	3.53107	0.809263	0.169457	4.77562	1.79152e-06	1.79601e-05
ENSG00000258451.1	AL163636.1	3.94764	0.80821	0.169397	4.7711	1.83225e-06	1.83247e-05
ENSG00000149761.9	NUDT22	8.48682	0.598361	0.125567	4.76527	1.88603e-06	1.88401e-05
ENSG00000234336.7	JAZF1-AS1	8.62613	0.820125	0.17213	4.76455	1.89272e-06	1.88957e-05
ENSG00000286154.1	NA	16.3758	0.697477	0.146541	4.75959	1.93989e-06	1.93321e-05
ENSG00000162391.12	FAM151A	3.14385	1.05295	0.221342	4.7571	1.96397e-06	1.95586e-05
ENSG00000231123.1	SPATA20P1	106.352	0.717527	0.150836	4.757	1.96495e-06	1.95586e-05
ENSG00000267610.2	AC007787.1	1.65047	1.73952	0.365896	4.75414	1.99289e-06	1.98131e-05
ENSG00000171772.17	SYCE1	2.20936	1.45492	0.306332	4.7495	2.0392e-06	2.02376e-05
ENSG00000185614.7	FAM212A	4.56767	0.887225	0.187101	4.74195	2.11674e-06	2.09699e-05
ENSG00000176155.19	CCDC57	12.0333	0.593064	0.125109	4.74039	2.13304e-06	2.11188e-05
ENSG00000250771.2	AC106865.1	12.1695	0.612961	0.129623	4.72881	2.25839e-06	2.23073e-05
ENSG00000115718.18	PROC	5.86513	0.741519	0.156836	4.72799	2.26758e-06	2.23848e-05
ENSG00000102890.16	ELMO3	4.84296	0.662569	0.140486	4.71626	2.40217e-06	2.35918e-05
ENSG00000267757.4	EML2-AS1	2.73556	0.975349	0.206948	4.71302	2.44074e-06	2.39252e-05
ENSG00000073169.14	SELENOO	4.99824	0.726399	0.1542	4.71077	2.46784e-06	2.41767e-05
ENSG00000222019.7	URAHP	6.75714	0.671905	0.142666	4.70962	2.48179e-06	2.42993e-05
ENSG00000065526.12	SPEN	59.4041	0.613593	0.130527	4.70089	2.59028e-06	2.52876e-05
ENSG00000264548.1	AC132872.2	2.28867	1.12202	0.239917	4.6767	2.91527e-06	2.81978e-05
ENSG00000075914.13	EXOSC7	4.92962	0.877993	0.188185	4.66559	3.07732e-06	2.95945e-05
ENSG00000218186.2	KRT8P43	8.40098	0.860246	0.184494	4.66273	3.12049e-06	2.99924e-05
ENSG00000154856.13	APCDD1	5.57073	1.12809	0.242119	4.65922	3.17405e-06	3.04375e-05
ENSG00000102904.15	TSNAXIP1	6.8247	0.668986	0.143849	4.6506	3.30964e-06	3.15932e-05
ENSG00000148215.4	OR5C1	2.28266	1.1374	0.244621	4.64965	3.32503e-06	3.1704e-05
ENSG00000177303.10	CASKIN2	3.62627	1.14812	0.247041	4.6475	3.35983e-06	3.19813e-05
ENSG00000042832.12	TG	4.5689	1.24671	0.268764	4.63866	3.50668e-06	3.32658e-05
ENSG00000279569.1	AC020763.4	5.93531	0.759267	0.163829	4.6345	3.578e-06	3.38849e-05
ENSG00000093100.13	AC016026.1	27.6606	0.627029	0.13537	4.63197	3.62195e-06	3.42818e-05
ENSG00000196092.14	PAX5	11.1747	1.46386	0.316224	4.62919	3.67103e-06	3.47072e-05
ENSG00000102974.16	CTCF	6.64537	0.77904	0.168443	4.62495	3.74686e-06	3.54041e-05
ENSG00000154237.13	LRRK1	31.6409	0.69196	0.149637	4.62427	3.75917e-06	3.54981e-05
ENSG00000105298.14	CACTIN	4.71121	0.928896	0.201399	4.61222	3.98398e-06	3.74813e-05
ENSG00000187045.19	TMPRSS6	3.24405	0.861339	0.186753	4.61219	3.98457e-06	3.74813e-05
ENSG00000247095.3	MIR210HG	4.32155	0.914828	0.198515	4.60835	4.0587e-06	3.80932e-05
ENSG00000274215.1	AC106028.4	27.0313	0.59177	0.128569	4.60274	4.1697e-06	3.90712e-05
ENSG00000161996.19	WDR90	2.56809	1.34442	0.292931	4.58953	4.44243e-06	4.14626e-05
ENSG00000102125.16	TAZ	3.44989	0.826772	0.180289	4.58581	4.52225e-06	4.21139e-05
ENSG00000241764.4	AC002467.1	4.79948	0.754057	0.164565	4.58212	4.60285e-06	4.27932e-05
ENSG00000288349.1	NA	26.431	0.650087	0.142068	4.57588	4.74224e-06	4.39916e-05
ENSG00000185156.6	MFSD6L	26.5153	0.717728	0.157124	4.56791	4.926e-06	4.55702e-05
ENSG00000276116.2	FUT8-AS1	6.97597	0.654138	0.143267	4.56588	4.97408e-06	4.59643e-05
ENSG00000165204.3	OR1K1	2.51434	0.936788	0.205381	4.56121	5.08602e-06	4.68954e-05
ENSG00000054148.18	PHPT1	3.0949	0.890729	0.195506	4.55602	5.21325e-06	4.79368e-05
ENSG00000254910.1	AC136475.2	3.76851	1.59879	0.350964	4.55544	5.22755e-06	4.80156e-05
ENSG00000230061.2	TRPM2-AS	2.66011	1.15529	0.253857	4.55095	5.3404e-06	4.8945e-05
ENSG00000205445.3	KRTAP10-2	1.77262	1.28124	0.281742	4.54759	5.42649e-06	4.96255e-05
ENSG00000259780.3	AC009065.1	2.79546	0.850661	0.187157	4.54517	5.489e-06	5.01697e-05
ENSG00000168214.20	RBPJ	15.3143	0.700385	0.154147	4.54361	5.52992e-06	5.0508e-05
ENSG00000228146.8	CASP16P	9.10834	0.703561	0.155024	4.5384	5.66824e-06	5.16953e-05
ENSG00000176407.18	KCMF1	10.6614	1.1162	0.246113	4.53533	5.75137e-06	5.23681e-05
ENSG00000250902.1	SMAD1-AS1	6.34549	0.715485	0.157836	4.53309	5.81282e-06	5.28129e-05
ENSG00000286416.1	NA	3.97432	0.769859	0.170233	4.52238	6.11494e-06	5.54677e-05
ENSG00000196218.13	RYR1	5.45699	1.42488	0.315319	4.51887	6.21716e-06	5.62428e-05
ENSG00000205176.3	REXO1L1P	21.9766	0.99441	0.220111	4.51778	6.24928e-06	5.64725e-05
ENSG00000205189.12	ZBTB10	6.24907	0.844565	0.187004	4.51628	6.29342e-06	5.68201e-05
ENSG00000282556.3	AC068733.3	2.65906	0.979038	0.216781	4.51625	6.29452e-06	5.68201e-05
ENSG00000262480.2	SAMD11P1	6.69443	0.697577	0.154559	4.51333	6.38191e-06	5.7516e-05
ENSG00000100241.21	SBF1	17.3057	0.752765	0.166881	4.51077	6.45915e-06	5.81051e-05
ENSG00000266405.3	CBX3P2	1.97932	1.03997	0.230636	4.50913	6.50934e-06	5.84151e-05
ENSG00000257702.3	LBX2-AS1	3.61578	0.736506	0.163532	4.50375	6.67659e-06	5.98502e-05
ENSG00000212657.1	KRTAP16-1	3.20912	1.02728	0.228684	4.49213	7.05131e-06	6.30408e-05
ENSG00000162714.12	ZNF496	5.43429	1.21625	0.271087	4.48658	7.2377e-06	6.46039e-05
ENSG00000132622.11	HSPA12B	9.04894	0.684872	0.152799	4.48216	7.38907e-06	6.58849e-05
ENSG00000072682.19	P4HA2	8.58108	0.659703	0.147198	4.48175	7.4032e-06	6.59758e-05
ENSG00000167840.13	ZNF232	6.01421	0.62664	0.140073	4.47366	7.68909e-06	6.81615e-05
ENSG00000110074.11	FOXRED1	9.65187	0.805072	0.180558	4.4588	8.24197e-06	7.26402e-05
ENSG00000258285.1	TESC-AS1	5.02375	0.603042	0.135391	4.45409	8.42508e-06	7.40679e-05
ENSG00000161179.14	YDJC	3.83288	0.815045	0.183071	4.45206	8.50493e-06	7.46831e-05
ENSG00000184274.3	LINC00315	3.85244	0.659232	0.148117	4.45075	8.55726e-06	7.5064e-05
ENSG00000131435.13	PDLIM4	9.20578	0.673722	0.151553	4.44547	8.76992e-06	7.67688e-05
ENSG00000176973.8	FAM89B	4.45612	0.982779	0.221494	4.43704	9.1205e-06	7.94231e-05
ENSG00000158104.11	HPD	4.94767	0.853339	0.192373	4.43585	9.17092e-06	7.98208e-05
ENSG00000288675.1	NA	2.39373	1.0086	0.227444	4.43452	9.22778e-06	8.0274e-05
ENSG00000184292.7	TACSTD2	1.95585	1.49395	0.337156	4.43106	9.37728e-06	8.15322e-05
ENSG00000241269.1	AC093620.1	5.1059	0.802076	0.181192	4.42666	9.57012e-06	8.31228e-05
ENSG00000172534.14	HCFC1	6.96647	0.625736	0.141383	4.42582	9.6078e-06	8.33637e-05
ENSG00000235890.2	TSPEAR-AS1	5.65202	1.04842	0.236935	4.42491	9.64816e-06	8.36706e-05
ENSG00000162227.8	TAF6L	6.74947	0.651052	0.147229	4.42204	9.77733e-06	8.46595e-05
ENSG00000168003.17	SLC3A2	4.40541	0.776798	0.176063	4.41205	1.02395e-05	8.82967e-05
ENSG00000278969.1	AC026310.3	2.42605	0.948981	0.215147	4.41086	1.02963e-05	8.86494e-05
ENSG00000272953.1	AC092171.4	4.35665	0.689903	0.157199	4.38873	1.14012e-05	9.74127e-05
ENSG00000203279.4	AL590705.1	2.65038	0.904179	0.206382	4.3811	1.18079e-05	0.000100552
ENSG00000282772.1	AL358790.1	7.19296	0.589414	0.134618	4.37843	1.19537e-05	0.000101615
ENSG00000152804.11	HHEX	3.14378	0.898657	0.205356	4.3761	1.20824e-05	0.000102607
ENSG00000225614.4	ZNF469	7.18606	0.657395	0.150232	4.37588	1.20945e-05	0.000102656
ENSG00000127220.6	ABHD8	2.35672	0.993241	0.227007	4.37537	1.21227e-05	0.000102843
ENSG00000176884.16	GRIN1	2.44823	1.47231	0.336623	4.37375	1.22129e-05	0.000103486
ENSG00000235237.1	Z82188.2	1.71989	1.13854	0.260471	4.37108	1.23632e-05	0.000104672
ENSG00000130487.9	KLHDC7B	4.40848	0.844446	0.19327	4.36926	1.24666e-05	0.000105494
ENSG00000100982.12	PCIF1	6.13829	0.647376	0.148419	4.36183	1.28981e-05	0.000109036
ENSG00000282164.3	PEG13	3.67987	0.761688	0.174634	4.36162	1.29105e-05	0.000109086
ENSG00000065029.15	ZNF76	12.3835	0.595764	0.136739	4.35693	1.319e-05	0.000111064
ENSG00000181625.17	SLX1B	2.51022	1.54067	0.354488	4.34617	1.38534e-05	0.000116349
ENSG00000225690.1	TREML5P	11.2104	0.621092	0.143061	4.34144	1.41554e-05	0.000118648
ENSG00000231793.5	DOC2GP	7.77487	0.605645	0.139649	4.33693	1.4449e-05	0.000120988
ENSG00000175920.18	DOK7	4.80798	0.811096	0.187034	4.33661	1.44697e-05	0.00012104
ENSG00000179008.9	C14orf39	11.0822	0.686432	0.158334	4.33535	1.4553e-05	0.000121677
ENSG00000125650.4	PSPN	5.81417	0.616566	0.142499	4.32681	1.51284e-05	0.000126048
ENSG00000244300.3	GATA2-AS1	6.50344	1.1773	0.272565	4.31934	1.56497e-05	0.000130133
ENSG00000196366.3	C9orf163	1.86989	1.02035	0.236779	4.30929	1.63781e-05	0.000135718
ENSG00000273644.1	AC215522.1	8.2139	0.682895	0.158587	4.30612	1.66144e-05	0.000137472
ENSG00000140830.9	TXNL4B	4.70291	0.811406	0.188728	4.29933	1.71312e-05	0.000141678
ENSG00000167895.15	TMC8	25.4546	0.623919	0.145348	4.29258	1.76611e-05	0.000145845
ENSG00000236008.3	LINC01814	8.53367	0.804815	0.187511	4.2921	1.76992e-05	0.000146088
ENSG00000229873.1	OGFR-AS1	5.33565	0.598896	0.139778	4.28463	1.83043e-05	0.000150786
ENSG00000230521.1	HCG4P7	21.0182	0.8853	0.206776	4.28145	1.85677e-05	0.000152625
ENSG00000236266.1	Z98884.1	5.6951	0.641957	0.149965	4.2807	1.86306e-05	0.000153023
ENSG00000157870.17	FAM213B	3.21799	0.871307	0.203573	4.28008	1.86825e-05	0.000153235
ENSG00000207955.5	AL359091.1	5.16361	0.652026	0.152508	4.27535	1.90834e-05	0.000156282
ENSG00000161677.12	JOSD2	2.53107	0.964032	0.225604	4.27311	1.92767e-05	0.000157558
ENSG00000126251.6	GPR42	2.34432	1.69037	0.395645	4.27244	1.93342e-05	0.000157951
ENSG00000287182.1	NA	12.3558	0.594378	0.139302	4.26683	1.98274e-05	0.000161744
ENSG00000188833.10	ENTPD8	1.45298	1.28651	0.301967	4.26044	2.04026e-05	0.000166033
ENSG00000171119.2	NRTN	1.28097	1.41153	0.332029	4.25121	2.12615e-05	0.000172603
ENSG00000170837.3	GPR27	34.6154	0.611725	0.143991	4.24835	2.15347e-05	0.000174652
ENSG00000257815.7	LINC01481	5.34089	0.957626	0.225735	4.24226	2.21284e-05	0.000179184
ENSG00000145743.17	FBXL17	5.81085	0.843522	0.198842	4.24218	2.21362e-05	0.000179184
ENSG00000167625.11	ZNF526	7.54755	0.792074	0.186811	4.23998	2.23536e-05	0.000180769
ENSG00000130764.10	LRRC47	35.4567	0.633421	0.149499	4.23697	2.26552e-05	0.000182943
ENSG00000175040.6	CHST2	2.7424	0.84418	0.199397	4.23366	2.29921e-05	0.000185307
ENSG00000169371.14	SNUPN	5.58613	0.657326	0.155289	4.23292	2.30681e-05	0.00018583
ENSG00000172938.3	MRGPRD	3.26911	0.888186	0.209949	4.23048	2.3319e-05	0.000187761
ENSG00000271824.2	SMIM32	2.32493	0.941548	0.222612	4.22954	2.3417e-05	0.00018846
ENSG00000262999.1	AC099489.3	30.4327	0.587289	0.139196	4.21916	2.45212e-05	0.000196968
ENSG00000125746.18	EML2	7.40697	0.742914	0.176154	4.21742	2.4711e-05	0.000198398
ENSG00000146556.14	WASH2P	4.68091	0.831585	0.197204	4.21688	2.47709e-05	0.000198784
ENSG00000282742.1	AC093323.3	3.6985	0.998067	0.236698	4.21663	2.47984e-05	0.000198909
ENSG00000275493.2	FAM27D1	1.60327	1.29455	0.307419	4.21102	2.54221e-05	0.000203523
ENSG00000167371.21	PRRT2	7.80172	0.892776	0.212141	4.2084	2.5718e-05	0.000205597
ENSG00000280161.1	AC022413.1	2.40571	0.850133	0.202359	4.20111	2.65608e-05	0.000212132
ENSG00000030419.16	IKZF2	10.3344	0.911883	0.217121	4.19988	2.67058e-05	0.000213088
ENSG00000104043.15	ATP8B4	5.59926	1.01725	0.242399	4.1966	2.70947e-05	0.000215882
ENSG00000272696.1	AL359091.4	4.26025	0.597671	0.142517	4.19367	2.74473e-05	0.000218173
ENSG00000227107.1	AC104667.1	5.58131	0.679996	0.16226	4.19079	2.77985e-05	0.000220658
ENSG00000212952.6	BX088651.1	1.87035	1.26647	0.302204	4.19078	2.77993e-05	0.000220658
ENSG00000272837.1	OR10AE3P	1.32188	1.3173	0.314492	4.18865	2.80613e-05	0.000222422
ENSG00000282051.1	AC010507.1	69.649	0.642539	0.153666	4.18141	2.89713e-05	0.000228985
ENSG00000101188.5	NTSR1	10.6248	0.611859	0.146845	4.16671	3.09033e-05	0.000242882
ENSG00000141664.10	ZCCHC2	16.1898	0.650347	0.156336	4.15993	3.18343e-05	0.000249614
ENSG00000204256.14	BRD2	24.5216	0.67058	0.161208	4.15972	3.18641e-05	0.000249731
ENSG00000103254.10	FAM173A	2.46048	0.977211	0.23555	4.14864	3.34462e-05	0.000261276
ENSG00000267563.1	AC011471.2	4.09834	0.624244	0.150537	4.14678	3.37183e-05	0.000263279
ENSG00000267703.1	AC020917.2	2.49714	1.00115	0.241441	4.14655	3.37524e-05	0.000263423
ENSG00000262980.2	OR52L2P	5.6652	0.753304	0.18209	4.13699	3.51892e-05	0.000273872
ENSG00000105261.7	OVOL3	1.3714	1.37608	0.332796	4.13491	3.55097e-05	0.000275854
ENSG00000213024.12	NUP62	9.82391	0.649465	0.157424	4.12559	3.69785e-05	0.000286194
ENSG00000213779.4	AC107956.2	4.14119	0.716264	0.173645	4.12489	3.70917e-05	0.000286815
ENSG00000187942.12	LDLRAD2	3.05291	0.951346	0.230822	4.12156	3.76313e-05	0.000290518
ENSG00000234895.1	OR52X1P	3.34069	0.826532	0.200541	4.12151	3.76398e-05	0.000290518
ENSG00000259514.1	AC027243.1	4.20322	0.940171	0.228128	4.12124	3.76832e-05	0.000290719
ENSG00000237945.7	LINC00649	19.4158	0.631	0.153394	4.11358	3.89568e-05	0.00029958
ENSG00000127720.8	METTL25	4.99791	0.772929	0.188077	4.10965	3.96267e-05	0.000304174
ENSG00000134109.11	EDEM1	13.2318	0.753749	0.183476	4.10817	3.98807e-05	0.000305983
ENSG00000229413.2	AC018638.1	7.60149	0.70383	0.171476	4.10455	4.05104e-05	0.000310247
ENSG00000235245.1	AL360181.2	2.98363	0.933126	0.227483	4.10197	4.09652e-05	0.000313444
ENSG00000197903.8	HIST1H2BK	4.62215	0.796372	0.194274	4.09923	4.14531e-05	0.000316888
ENSG00000127533.4	F2RL3	5.32585	0.630257	0.154223	4.08667	4.37615e-05	0.00033347
ENSG00000096063.16	SRPK1	12.8378	0.656416	0.161182	4.07251	4.65083e-05	0.000350935
ENSG00000197061.5	HIST1H4C	9.11443	0.625907	0.153805	4.06949	4.71152e-05	0.000355153
ENSG00000049768.16	FOXP3	4.71013	0.897235	0.220816	4.06327	4.83907e-05	0.000364441
ENSG00000138744.16	NAAA	4.81185	0.767557	0.189945	4.04094	5.32364e-05	0.000396132
ENSG00000187166.1	H1FNT	3.59064	0.700059	0.173375	4.03783	5.39488e-05	0.000400899
ENSG00000260596.5	DUX4	3.64293	1.18539	0.293974	4.03228	5.52375e-05	0.000409207
ENSG00000166233.15	ARIH1	17.3468	0.765445	0.189896	4.03087	5.55702e-05	0.00041149
ENSG00000238172.2	RPS2P35	3.66011	0.722269	0.179524	4.02324	5.74025e-05	0.000423561
ENSG00000148671.14	ADIRF	3.74024	0.758041	0.188896	4.013	5.99512e-05	0.000440044
ENSG00000255481.2	OR56A7P	3.96753	0.834109	0.2081	4.00821	6.11798e-05	0.000447691
ENSG00000143727.16	ACP1	7.66445	0.688374	0.171906	4.00437	6.21838e-05	0.000454641
ENSG00000170469.11	SPATA24	2.51369	0.77124	0.192864	3.99889	6.36408e-05	0.000463677
ENSG00000287952.1	NA	5.87436	0.601028	0.150329	3.99807	6.38604e-05	0.000464872
ENSG00000220517.2	ASS1P1	3.45033	0.788709	0.197656	3.99031	6.59865e-05	0.000478067
ENSG00000248455.6	LINC02217	20.705	0.773195	0.193981	3.98594	6.7213e-05	0.000485904
ENSG00000162413.16	KLHL21	11.4193	0.774244	0.194316	3.98445	6.76372e-05	0.00048876
ENSG00000288610.1	NA	8.56226	0.64418	0.161726	3.98316	6.80035e-05	0.000490984
ENSG00000232998.3	VPS13A-AS1	5.16121	0.635592	0.159937	3.97401	7.06725e-05	0.000507632
ENSG00000265401.1	AC093484.3	14336.4	0.671615	0.169166	3.97015	7.18274e-05	0.000514604
ENSG00000174775.17	HRAS	2.22545	0.807621	0.203739	3.96399	7.37068e-05	0.000525823
ENSG00000174796.12	THAP6	4.62155	0.845098	0.213355	3.96099	7.46396e-05	0.000532025
ENSG00000189280.3	GJB5	2.28401	0.895085	0.226084	3.95908	7.52389e-05	0.000535387
ENSG00000188910.8	GJB3	3.58092	0.738037	0.186902	3.94879	7.8546e-05	0.0005575
ENSG00000255959.1	AP000777.2	3.19931	0.665227	0.169065	3.93474	8.32855e-05	0.000587658
ENSG00000164023.14	SGMS2	7.84431	0.95291	0.242452	3.93031	8.48379e-05	0.000597105
ENSG00000135083.16	CCNJL	7.04562	0.892416	0.227208	3.92774	8.57471e-05	0.000602131
ENSG00000146963.18	LUC7L2	9.74168	0.724567	0.184596	3.92516	8.66718e-05	0.000608226
ENSG00000267801.1	AC087289.5	3.23326	0.731925	0.186683	3.92068	8.83002e-05	0.00061836
ENSG00000264769.1	AC145207.8	2.27183	0.841739	0.214789	3.91891	8.89519e-05	0.000622144
ENSG00000163029.16	SMC6	3.65643	0.979784	0.250488	3.91149	9.17279e-05	0.000639693
ENSG00000033100.16	CHPF2	5.74014	0.635923	0.162667	3.90936	9.25421e-05	0.000644566
ENSG00000261081.1	AC025678.2	1.51069	1.62391	0.415538	3.90796	9.3078e-05	0.000647492
ENSG00000260246.1	AC000032.1	23.7684	0.647698	0.165808	3.90631	9.3715e-05	0.000651383
ENSG00000261236.8	BOP1	5.66514	0.754165	0.193142	3.90472	9.43341e-05	0.000654872
ENSG00000259970.1	AC099668.1	4.62924	0.624107	0.160199	3.89581	9.78702e-05	0.000675784
ENSG00000124766.7	SOX4	2.62426	0.743751	0.190974	3.89451	9.83979e-05	0.000679148
ENSG00000226659.1	AC021028.1	2.88349	0.670573	0.172505	3.88726	0.000101382	0.000697363
ENSG00000178732.5	GP5	3.81946	0.668528	0.172114	3.88423	0.000102655	0.00070505
ENSG00000119004.16	CYP20A1	7.12299	0.945415	0.243473	3.88303	0.000103163	0.000707667
ENSG00000279622.2	AC025280.2	6.32123	0.663981	0.171541	3.87069	0.000108526	0.000739918
ENSG00000279640.1	AC138466.5	6.5233	0.591848	0.153039	3.86729	0.000110052	0.00074971
ENSG00000255974.8	CYP2A6	4.16643	0.856436	0.221485	3.8668	0.000110274	0.000750919
ENSG00000106333.13	PCOLCE	2.68433	0.746117	0.193221	3.86146	0.000112711	0.000765337
ENSG00000243156.9	MICAL3	10.3451	0.823995	0.213429	3.86075	0.000113041	0.000767272
ENSG00000230749.5	MEIS1-AS2	9.76123	0.674212	0.174676	3.85979	0.000113486	0.000769071
ENSG00000131697.18	NPHP4	3.33163	0.99918	0.25887	3.85978	0.00011349	0.000769071
ENSG00000153885.14	KCTD15	3.98016	1.0049	0.260394	3.85915	0.000113783	0.000770746
ENSG00000188383.8	GPAT2P2	3.19293	0.95336	0.247228	3.8562	0.000115163	0.000778525
ENSG00000106538.10	RARRES2	2.42303	0.887002	0.230038	3.85589	0.000115311	0.000779059
ENSG00000099840.14	IZUMO4	3.0251	0.761562	0.198273	3.84097	0.000122549	0.00082513
ENSG00000113108.19	APBB3	3.81161	0.676467	0.176141	3.84048	0.000122792	0.00082643
ENSG00000140406.4	TLNRD1	2.95005	0.654958	0.17063	3.83846	0.000123807	0.000831591
ENSG00000144455.14	SUMF1	4.59501	0.733116	0.191091	3.83648	0.000124812	0.000838009
ENSG00000155111.15	CDK19	9.84541	0.904807	0.236205	3.8306	0.000127832	0.000855886
ENSG00000143847.15	PPFIA4	10.9578	0.931006	0.243147	3.82898	0.000128676	0.000860167
ENSG00000167470.12	MIDN	11.4831	0.679777	0.177758	3.82418	0.00013121	0.000874667
ENSG00000226425.1	AL358613.1	3.01301	0.668782	0.175181	3.81767	0.000134719	0.000893789
ENSG00000070367.16	EXOC5	6.97307	0.801842	0.210571	3.80795	0.000140123	0.000927077
ENSG00000240498.9	CDKN2B-AS1	8.09858	0.753789	0.198294	3.80136	0.000143904	0.000949663
ENSG00000123453.18	SARDH	2.74773	0.885705	0.233223	3.79768	0.000146056	0.00096291
ENSG00000272836.1	AL022328.1	2.20591	0.845289	0.22282	3.79359	0.000148486	0.000977013
ENSG00000071242.12	RPS6KA2	17.2794	0.593635	0.15657	3.79151	0.000149736	0.000984463
ENSG00000167515.10	TRAPPC2L	6.49426	0.69801	0.184164	3.79016	0.000150549	0.000989135
ENSG00000162086.16	ZNF75A	4.69116	0.768313	0.202714	3.79013	0.000150571	0.000989135
ENSG00000225402.1	AC010878.1	45.2519	0.602374	0.159042	3.78752	0.000152158	0.00099843
ENSG00000213689.14	TREX1	10.6375	0.833554	0.220418	3.7817	0.00015576	0.00102047
ENSG00000119335.17	SET	35.1507	0.618702	0.164662	3.7574	0.000171686	0.00111696
ENSG00000101605.13	MYOM1	7.24317	0.754439	0.20122	3.74932	0.000177317	0.00114913
ENSG00000264644.1	KRT18P8	5.14925	0.75296	0.201031	3.7455	0.000180037	0.00116489
ENSG00000072609.18	CHFR	9.90843	0.690449	0.184387	3.74457	0.000180703	0.00116762
ENSG00000128951.14	DUT	3.53634	0.904708	0.241607	3.74454	0.000180726	0.00116762
ENSG00000229001.1	ACTBP14	2.08146	0.902973	0.241486	3.73924	0.000184575	0.00118974
ENSG00000103549.22	RNF40	9.30831	0.645671	0.172695	3.73879	0.000184911	0.00119145
ENSG00000163293.12	NIPAL1	19.0349	0.610543	0.163504	3.73413	0.000188369	0.00121186
ENSG00000142185.16	TRPM2	3.71315	0.986507	0.264333	3.73206	0.000189918	0.00122042
ENSG00000274553.1	AC138035.3	1.92292	1.27219	0.340927	3.73156	0.000190294	0.00122237
ENSG00000140367.12	UBE2Q2	4.28353	0.82605	0.221612	3.72745	0.000193423	0.00123962
ENSG00000272114.1	AL136131.3	3.65314	0.637732	0.17113	3.72659	0.000194086	0.00124292
ENSG00000148814.18	LRRC27	6.93618	0.949065	0.255098	3.72039	0.000198912	0.00127043
ENSG00000167772.12	ANGPTL4	4.12359	0.716749	0.192744	3.71867	0.000200278	0.00127818
ENSG00000186141.9	POLR3C	6.74013	0.663845	0.178602	3.71689	0.000201691	0.00128622
ENSG00000124074.12	ENKD1	3.80253	0.614615	0.165372	3.71656	0.00020195	0.00128738
ENSG00000204791.10	SMPD5	1.20126	1.2017	0.323513	3.71452	0.000203588	0.00129635
ENSG00000256576.2	LINC02361	2.43766	0.776451	0.209463	3.70686	0.000209844	0.00133416
ENSG00000274383.1	AC103691.1	4.45225	0.685966	0.18509	3.70612	0.000210462	0.00133758
ENSG00000287088.1	NA	3.63365	0.811722	0.219069	3.70533	0.000211116	0.00134122
ENSG00000123080.12	CDKN2C	2.59404	0.704665	0.190275	3.7034	0.000212731	0.00134967
ENSG00000230426.4	ERVMER61-1	67.1715	0.704815	0.190598	3.69791	0.000217382	0.00137375
ENSG00000286045.1	NA	3.32469	0.645099	0.174506	3.69671	0.000218409	0.00137972
ENSG00000105270.15	CLIP3	4.5615	0.961822	0.260492	3.69233	0.000222208	0.00139858
ENSG00000249170.1	AC096713.1	1.99646	0.883862	0.239379	3.69231	0.000222228	0.00139858
ENSG00000007384.15	RHBDF1	5.18413	0.608529	0.165414	3.67883	0.00023431	0.00146472
ENSG00000140323.6	DISP2	32.6836	0.776035	0.210979	3.67825	0.000234839	0.00146694
ENSG00000141219.15	C17orf80	5.57022	0.605389	0.164828	3.67286	0.000239849	0.00149489
ENSG00000234709.2	UPF3AP3	4.31766	0.631026	0.171859	3.67177	0.000240881	0.00149965
ENSG00000267262.1	AC011444.2	7.06559	0.681792	0.185745	3.67057	0.000242006	0.00150498
ENSG00000107164.16	FUBP3	5.92614	0.644379	0.17592	3.66291	0.000249368	0.00154789
ENSG00000168356.13	SCN11A	4.4904	0.782877	0.214029	3.65782	0.000254372	0.00157604
ENSG00000241945.8	PWP2	5.36868	0.734103	0.200767	3.65648	0.000255697	0.00158249
ENSG00000233766.7	AC098617.1	54.6291	0.710937	0.19468	3.65182	0.000260388	0.00160619
ENSG00000132361.18	CLUH	10.8042	0.717617	0.19677	3.64699	0.00026533	0.00163248
ENSG00000227370.1	AC254562.1	5.21164	0.594092	0.16305	3.64362	0.000268835	0.0016504
ENSG00000136986.10	DERL1	8.07011	0.677429	0.18678	3.62688	0.000286866	0.00175148
ENSG00000141933.9	TPGS1	2.965	0.96543	0.266559	3.62183	0.000292525	0.00178278
ENSG00000180697.9	C3orf22	8.55616	0.607217	0.167688	3.62112	0.00029333	0.00178704
ENSG00000262903.1	AC027796.4	2.51912	0.700832	0.194082	3.61102	0.000304996	0.00185116
ENSG00000174428.18	GTF2IRD2B	6.03738	0.646983	0.179203	3.61033	0.000305804	0.00185361
ENSG00000197119.13	SLC25A29	14.8212	0.593046	0.164574	3.60353	0.000313924	0.0018994
ENSG00000106089.12	STX1A	2.36708	0.879837	0.244856	3.59329	0.000326534	0.00197001
ENSG00000286367.1	NA	5.57124	0.594887	0.165655	3.59112	0.000329256	0.00198501
ENSG00000223145.1	RN7SKP112	1.60616	0.956763	0.266666	3.58787	0.000333393	0.00200346
ENSG00000235802.1	HCFC1-AS1	3.01965	0.597865	0.167357	3.57239	0.000353744	0.00211515
ENSG00000185262.9	UBALD2	6.52246	0.74835	0.209513	3.57186	0.000354461	0.00211868
ENSG00000167972.14	ABCA3	6.31232	0.743077	0.208298	3.56737	0.00036058	0.00215219
ENSG00000227933.1	AL357874.1	2.55506	0.788136	0.221053	3.56537	0.000363348	0.00216639
ENSG00000105227.16	PRX	4.27082	1.1296	0.317078	3.56253	0.000367294	0.00218837
ENSG00000184956.16	MUC6	6.76248	0.754443	0.211879	3.56074	0.000369817	0.00219915
ENSG00000271857.1	AL096865.1	2.97588	0.664665	0.186668	3.56068	0.000369891	0.00219915
ENSG00000065150.21	IPO5	7.71658	0.606313	0.170402	3.55812	0.000373517	0.00221914
ENSG00000267339.7	LINC00906	20.5701	0.704488	0.198199	3.55444	0.000378787	0.00224567
ENSG00000182870.13	GALNT9	2.19896	0.865112	0.243726	3.54953	0.000385915	0.00227975
ENSG00000138668.19	HNRNPD	7.51565	0.725832	0.204945	3.54159	0.000397718	0.00233971
ENSG00000106683.15	LIMK1	3.45419	0.926127	0.261829	3.53715	0.00040447	0.00237527
ENSG00000161904.12	LEMD2	5.0344	0.665358	0.188176	3.53582	0.000406515	0.00238561
ENSG00000103145.11	HCFC1R1	4.28621	0.633655	0.17932	3.53365	0.000409869	0.00240193
ENSG00000287356.1	NA	3.10229	0.666492	0.188672	3.53254	0.000411581	0.00240943
ENSG00000278942.1	AC004494.2	3.51076	0.606961	0.171918	3.53052	0.00041475	0.00242376
ENSG00000134824.14	FADS2	4.14198	0.876598	0.249443	3.51422	0.000441055	0.00256053
ENSG00000186810.8	CXCR3	2.65047	0.728789	0.207467	3.5128	0.000443412	0.00257066
ENSG00000113262.16	GRM6	3.90183	1.04049	0.296519	3.50901	0.000449781	0.0026031
ENSG00000113758.13	DBN1	3.07901	0.960129	0.27387	3.50578	0.000455273	0.00263214
ENSG00000099960.13	SLC7A4	1.53816	1.0178	0.290578	3.50268	0.000460601	0.00265654
ENSG00000124613.8	ZNF391	4.6687	0.897428	0.256452	3.4994	0.000466308	0.00268391
ENSG00000108557.19	RAI1	6.20335	0.803188	0.229575	3.49859	0.000467732	0.00269079
ENSG00000151611.16	MMAA	4.03207	0.686334	0.196463	3.49346	0.000476813	0.00273405
ENSG00000129951.19	PLPPR3	1.68709	0.951417	0.272576	3.49047	0.000482172	0.00276195
ENSG00000225187.1	AC073283.1	3.37688	0.693299	0.198816	3.48715	0.000488205	0.00279269
ENSG00000236398.2	TAS2R39	9.88267	0.627046	0.180479	3.47435	0.000512093	0.00290654
ENSG00000117983.17	MUC5B	13.452	0.837224	0.241961	3.46016	0.000539862	0.00304662
ENSG00000203812.2	HIST2H2AA3	6.95225	1.01621	0.293883	3.45789	0.000544427	0.0030673
ENSG00000260436.1	AC093525.3	2.45567	0.741718	0.21458	3.4566	0.000547026	0.00307883
ENSG00000100416.15	TRMU	5.67131	0.629832	0.182211	3.4566	0.000547038	0.00307883
ENSG00000133246.12	PRAM1	4.27543	0.692478	0.200423	3.45508	0.000550127	0.00309311
ENSG00000151376.17	ME3	2.25899	0.946248	0.274139	3.45171	0.00055705	0.00312888
ENSG00000196810.5	CTBP1-AS2	10.3774	0.649937	0.18839	3.44996	0.000560676	0.00314819
ENSG00000107672.15	NSMCE4A	3.11814	0.664169	0.19323	3.43719	0.00058779	0.0032774
ENSG00000250053.1	RARRES2P4	5.19135	0.682128	0.198712	3.43275	0.000597497	0.0033282
ENSG00000115350.12	POLE4	2.83032	0.888267	0.259208	3.42685	0.000610626	0.00339457
ENSG00000152684.11	PELO	6.45532	0.654294	0.191062	3.42452	0.000615884	0.00341362
ENSG00000141349.8	G6PC3	5.29385	0.626654	0.184315	3.3999	0.000674113	0.00370843
ENSG00000177239.15	MAN1B1	6.35376	0.641128	0.188595	3.3995	0.00067509	0.00371233
ENSG00000227165.9	WDR11-AS1	5.64077	0.628876	0.185167	3.39627	0.000683122	0.00375158
ENSG00000278935.1	AC087386.2	1.96854	1.3001	0.383029	3.39427	0.000688121	0.00377409
ENSG00000148343.18	MIGA2	2.92057	0.891884	0.262818	3.39354	0.000689948	0.00378287
ENSG00000243489.4	KRTAP10-11	1.44567	1.18972	0.350985	3.38965	0.000699823	0.00383201
ENSG00000237118.3	CYP2F2P	5.56047	0.591631	0.174576	3.38897	0.000701569	0.0038378
ENSG00000184350.11	MRGPRE	2.60355	1.00217	0.296675	3.37799	0.000730181	0.0039815
ENSG00000278175.4	GLIDR	12.5387	0.657744	0.195608	3.36257	0.000772218	0.0041766
ENSG00000163646.12	CLRN1	17.2626	0.83797	0.249432	3.35952	0.000780786	0.00421614
ENSG00000251372.6	LINC00499	4.99503	0.900894	0.268583	3.35425	0.000795801	0.00428756
ENSG00000177614.11	PGBD5	2.81642	0.842226	0.251116	3.35393	0.000796713	0.0042911
ENSG00000164038.16	SLC9B2	5.2046	0.975698	0.291307	3.34938	0.00080993	0.00434549
ENSG00000145990.11	GFOD1	3.79532	0.67934	0.202831	3.34929	0.00081018	0.00434549
ENSG00000231028.9	LINC00271	2.94438	0.769428	0.229755	3.34891	0.000811299	0.00434871
ENSG00000101751.10	POLI	4.4923	0.624841	0.186616	3.34827	0.000813181	0.00435694
ENSG00000268903.1	AL627309.6	1.03601	1.4211	0.424773	3.34555	0.000821183	0.00439607
ENSG00000210107.1	MT-TQ	18.1478	0.629616	0.188314	3.34344	0.000827452	0.00441975
ENSG00000140859.16	KIFC3	5.78376	0.68204	0.204042	3.34264	0.00082985	0.00442974
ENSG00000273111.6	LYPD4	3.16563	0.637884	0.19093	3.34094	0.000834946	0.00445064
ENSG00000139629.16	GALNT6	6.19019	0.809486	0.24238	3.33974	0.000838572	0.00446645
ENSG00000196872.12	KIAA1211L	4.02298	0.739217	0.221475	3.33769	0.000844772	0.00448797
ENSG00000166341.8	DCHS1	2.1764	0.825121	0.247964	3.32758	0.000876031	0.00462765
ENSG00000111678.11	C12orf57	3.84365	0.638281	0.191909	3.32596	0.000881155	0.00465033
ENSG00000132470.14	ITGB4	1.73451	0.936148	0.281752	3.32259	0.000891844	0.00469934
ENSG00000189143.9	CLDN4	3.50425	0.723383	0.218003	3.31823	0.000905912	0.00476599
ENSG00000255073.8	ZFP91-CNTF	1.30704	1.7763	0.53604	3.31374	0.000920585	0.00482954
ENSG00000285230.2	RALY-AS1	4.71981	0.765308	0.231076	3.31193	0.000926538	0.00485774
ENSG00000261286.1	ATP2C2-AS1	1.75251	0.806275	0.243877	3.30607	0.000946138	0.00494504
ENSG00000270638.1	AL023806.1	3.30618	0.613256	0.185879	3.29922	0.000969537	0.0050563
ENSG00000155269.12	GPR78	2.44042	1.11306	0.337578	3.2972	0.000976546	0.00508653
ENSG00000198863.7	RUNDC1	3.32562	0.701282	0.213393	3.28634	0.00101499	0.00525253
ENSG00000223804.5	AC244669.1	8.85923	0.81407	0.247835	3.28473	0.00102082	0.00527943
ENSG00000162959.13	MEMO1	7.39002	0.748137	0.227987	3.28149	0.00103261	0.00533547
ENSG00000127191.18	TRAF2	2.99676	0.822324	0.251412	3.27082	0.00107237	0.00550361
ENSG00000198569.10	SLC34A3	2.39925	0.757364	0.232173	3.26207	0.00110603	0.00567287
ENSG00000213045.3	AC097065.1	2.65398	0.745307	0.229222	3.25147	0.00114811	0.00584049
ENSG00000287733.1	NA	2.51512	0.602999	0.185771	3.24592	0.00117071	0.00593746
ENSG00000037280.16	FLT4	1.62705	1.0308	0.318002	3.24147	0.00118914	0.00601122
ENSG00000196628.20	TCF4	8.65133	0.622679	0.192487	3.23491	0.00121681	0.00612864
ENSG00000110218.9	PANX1	2.4642	0.61484	0.190182	3.23291	0.00122536	0.00616245
ENSG00000104983.8	CCDC61	5.40631	0.671121	0.207723	3.23085	0.00123425	0.00619783
ENSG00000175318.12	GRAMD2A	5.08387	0.592923	0.183686	3.22792	0.00124694	0.00625035
ENSG00000201794.1	RN7SKP130	2.2403	0.706548	0.218909	3.2276	0.00124836	0.00625301
ENSG00000206341.7	HLA-H	4.14482	0.587289	0.181962	3.22754	0.00124859	0.00625301
ENSG00000105676.14	ARMC6	2.99037	0.833096	0.25835	3.22469	0.00126111	0.00630625
ENSG00000123106.10	CCDC91	4.67171	0.697757	0.216518	3.22263	0.0012702	0.00634606
ENSG00000258461.5	AC012651.1	4.2472	0.686884	0.213717	3.21399	0.00130905	0.00650917
ENSG00000103245.14	NARFL	3.25425	0.725245	0.225693	3.21341	0.00131168	0.00651838
ENSG00000115756.13	HPCAL1	16.1173	0.650608	0.202719	3.20941	0.00133006	0.00659212
ENSG00000120686.12	UFM1	4.23812	0.735741	0.230191	3.19622	0.00139243	0.0068708
ENSG00000002933.9	TMEM176A	1.85011	0.958812	0.302734	3.16717	0.00153929	0.00749405
ENSG00000280417.1	AC096887.2	3.25943	0.692055	0.218945	3.16086	0.00157305	0.00761859
ENSG00000172382.10	PRSS27	2.26736	0.694329	0.220486	3.14909	0.00163782	0.00790203
ENSG00000268555.2	AC123912.4	5.06514	0.594172	0.189322	3.13843	0.00169858	0.00814658
ENSG00000259078.2	PTBP1P	3.15316	0.726246	0.231782	3.13332	0.00172843	0.00826847
ENSG00000182872.16	RBM10	2.82174	0.626407	0.200023	3.13168	0.00173812	0.00830535
ENSG00000198039.11	ZNF273	10.15	0.59057	0.1892	3.1214	0.00179992	0.00856735
ENSG00000185615.16	PDIA2	2.27466	0.701103	0.224805	3.11872	0.00181638	0.00862769
ENSG00000229833.10	PET100	3.6363	0.757362	0.242879	3.11827	0.00181917	0.00863603
ENSG00000239219.2	AC008040.1	6.85658	0.630186	0.202299	3.11513	0.00183866	0.00871623
ENSG00000223519.8	KIF28P	4.92633	0.625487	0.201452	3.1049	0.00190343	0.00897255
ENSG00000229020.4	AKR7A2P1	2.58068	0.613707	0.198152	3.09716	0.00195386	0.00917162
ENSG00000174996.12	KLC2	4.46733	0.645749	0.208605	3.09555	0.00196445	0.00921102
ENSG00000198911.12	SREBF2	8.80448	0.683959	0.221361	3.08979	0.00200295	0.00935492
ENSG00000088340.17	FER1L4	4.75941	0.620475	0.201543	3.07863	0.00207955	0.00965351
ENSG00000250240.6	AC008840.1	5.23849	0.634398	0.206954	3.0654	0.00217377	0.0100216
ENSG00000130649.10	CYP2E1	8.60958	0.780843	0.254974	3.06244	0.00219543	0.0101131
ENSG00000167670.16	CHAF1A	3.39715	0.728052	0.23862	3.05109	0.0022801	0.0104515
ENSG00000073150.14	PANX2	2.18072	0.703161	0.23088	3.04556	0.00232245	0.0106059
ENSG00000198453.13	ZNF568	5.46529	0.780287	0.256304	3.04438	0.00233163	0.0106324
ENSG00000074660.16	SCARF1	3.0919	0.84637	0.278315	3.04105	0.00235758	0.0107391
ENSG00000137507.11	LRRC32	3.62012	0.768784	0.25327	3.03544	0.00240187	0.0109083
ENSG00000214237.11	MINDY4B	3.21957	0.881714	0.291235	3.02749	0.0024659	0.0111658
ENSG00000156831.8	NSMCE2	2.11592	0.651098	0.215281	3.02441	0.00249121	0.0112646
ENSG00000067445.21	TRO	4.71796	0.602081	0.199167	3.023	0.00250281	0.0113115
ENSG00000225075.1	AL603832.1	2.61028	0.677107	0.224398	3.01743	0.00254924	0.0114951
ENSG00000257341.5	AL928654.3	4.3355	0.604738	0.200577	3.015	0.00256982	0.011577
ENSG00000227827.3	AC138969.2	1.42493	1.22433	0.406583	3.01127	0.00260161	0.0117013
ENSG00000236675.1	MTX1P1	2.28535	0.612691	0.204034	3.00288	0.00267436	0.0119644
ENSG00000229666.1	MAST4-AS1	2.07188	0.86823	0.289316	3.00098	0.00269115	0.0120234
ENSG00000130653.16	PNPLA7	5.69287	0.590702	0.198426	2.97693	0.00291148	0.0128621
ENSG00000229010.1	AL161672.1	2.58547	0.627183	0.21099	2.97258	0.00295309	0.01301
ENSG00000168575.10	SLC20A2	4.01899	0.681397	0.229264	2.9721	0.00295766	0.0130268
ENSG00000261649.6	GOLGA6L7	2.69951	0.669154	0.225883	2.96238	0.00305266	0.0133854
ENSG00000130479.11	MAP1S	3.51138	0.655352	0.221473	2.95906	0.00308579	0.0134953
ENSG00000142798.20	HSPG2	3.87561	0.625441	0.211562	2.9563	0.00311358	0.0135921
ENSG00000259309.2	AC021818.1	2.35677	0.699333	0.236934	2.95159	0.00316138	0.0137542
ENSG00000130635.16	COL5A1	2.90917	1.09058	0.369827	2.94888	0.00318924	0.0138324
ENSG00000205847.6	OR7E91P	2.9778	0.612487	0.209194	2.92784	0.00341325	0.0146637
ENSG00000161939.19	RNASEK-C17orf49	5.04564	0.669	0.22853	2.9274	0.00341807	0.0146765
ENSG00000131584.19	ACAP3	2.87948	0.640964	0.219259	2.92333	0.00346314	0.0148211
ENSG00000288616.1	NA	4.50759	1.24053	0.425841	2.91313	0.00357823	0.0152243
ENSG00000066933.16	MYO9A	10.6518	0.625115	0.214848	2.90956	0.00361937	0.0153798
ENSG00000142611.17	PRDM16	2.78115	1.0955	0.376694	2.9082	0.00363515	0.0154351
ENSG00000245680.11	ZNF585B	6.88913	0.746513	0.258082	2.89254	0.00382142	0.0161364
ENSG00000141429.13	GALNT1	7.3063	0.637112	0.220892	2.88427	0.00392327	0.0165039
ENSG00000238324.1	RN7SKP198	2.91843	0.639873	0.222329	2.87805	0.00400144	0.016778
ENSG00000101400.6	SNTA1	2.52629	0.614835	0.21464	2.8645	0.00417671	0.0173481
ENSG00000272396.1	AC005392.3	1.31508	1.2168	0.427685	2.84508	0.00444003	0.0182834
ENSG00000233746.2	LINC00656	2.48267	0.648756	0.228756	2.83602	0.00456793	0.0187227
ENSG00000106565.18	TMEM176B	1.83034	0.79394	0.282062	2.81477	0.00488127	0.019775
ENSG00000123728.10	RAP2C	7.11577	0.6467	0.230083	2.81073	0.00494298	0.0199672
ENSG00000184451.5	CCR10	2.22599	0.70439	0.251055	2.80572	0.00502047	0.020246
ENSG00000248473.2	LINC01962	2.8117	0.651958	0.233118	2.79668	0.00516302	0.0207262
ENSG00000286215.1	NA	4.42338	0.591779	0.212065	2.79055	0.00526183	0.0210624
ENSG00000273333.2	AL662884.1	1.39118	1.66121	0.597374	2.78085	0.00542172	0.0215579
ENSG00000108256.9	NUFIP2	26.1306	0.590301	0.214231	2.75544	0.00586136	0.0229314
ENSG00000060749.16	QSER1	6.56016	0.734899	0.267	2.75244	0.00591535	0.0230834
ENSG00000205560.13	CPT1B	4.42888	0.591495	0.214911	2.75228	0.00591812	0.0230888
ENSG00000136068.15	FLNB	5.84153	0.655078	0.238096	2.75132	0.0059356	0.0231339
ENSG00000100985.7	MMP9	3.66077	0.673054	0.246092	2.73497	0.00623867	0.0241039
ENSG00000168477.19	TNXB	2.18572	0.83725	0.30706	2.72667	0.00639779	0.0246166
ENSG00000075043.19	KCNQ2	3.69959	1.1878	0.435765	2.72579	0.00641483	0.0246652
ENSG00000215045.8	GRID2IP	1.69377	0.651428	0.242793	2.68306	0.0072951	0.0272992
ENSG00000136826.15	KLF4	3.17626	0.605746	0.225784	2.68285	0.00729971	0.0273039
ENSG00000224497.1	RPL36P4	3.03328	0.616747	0.230478	2.67595	0.00745177	0.0277893
ENSG00000100156.10	SLC16A8	1.70599	0.674899	0.252387	2.67407	0.0074937	0.0279237
ENSG00000273171.1	AC002094.3	1.57671	1.64383	0.61755	2.66186	0.00777106	0.0287655
ENSG00000157657.14	ZNF618	3.00761	0.686829	0.258264	2.6594	0.00782792	0.0289493
ENSG00000279072.1	AC118758.3	5.31185	0.686797	0.258574	2.65609	0.0079052	0.0291566
ENSG00000226321.5	CROCC2	4.01159	0.681098	0.257283	2.64727	0.00811442	0.0297736
ENSG00000101940.18	WDR13	6.52562	0.663503	0.251632	2.63681	0.00836908	0.0305409
ENSG00000100815.12	TRIP11	7.89693	0.644193	0.244611	2.63354	0.00845001	0.0307961
ENSG00000196369.11	SRGAP2B	8.39737	0.609377	0.231922	2.62751	0.0086013	0.0312321
ENSG00000141446.11	ESCO1	5.18999	0.6547	0.251328	2.60496	0.00918855	0.0329507
ENSG00000136193.17	SCRN1	4.92943	0.638815	0.245424	2.60291	0.0092437	0.0331343
ENSG00000122490.19	PQLC1	2.69298	0.673326	0.260666	2.5831	0.0097917	0.0346908
ENSG00000147364.17	FBXO25	9.68911	0.611986	0.237903	2.57242	0.010099	0.0355171
ENSG00000284430.1	AC020912.1	3.12793	0.626184	0.244071	2.56558	0.0103004	0.0361115
ENSG00000163882.9	POLR2H	2.1015	0.652076	0.254858	2.55859	0.0105097	0.0366693
ENSG00000142733.17	MAP3K6	4.50589	0.653316	0.256117	2.55085	0.010746	0.0373307
ENSG00000180658.4	OR2A4	12.3926	0.637782	0.251986	2.53102	0.0113731	0.0390322
ENSG00000183397.5	C19orf71	1.83234	0.654884	0.260783	2.51122	0.0120314	0.0409147
ENSG00000264070.1	DND1P1	4.03567	1.06883	0.42628	2.50735	0.0121639	0.0412898
ENSG00000100342.21	APOL1	2.859	0.594004	0.240055	2.47446	0.0133439	0.0445471
ENSG00000259431.6	THTPA	1.90164	0.973189	0.395451	2.46096	0.0138565	0.0458747
ENSG00000264943.1	SH3GL1P2	5.23423	0.637267	0.259106	2.45949	0.0139136	0.0459854
ENSG00000213066.13	FGFR1OP	9.09787	0.599841	0.244032	2.45804	0.0139696	0.0461225
ENSG00000279905.1	AC063926.3	2.40271	0.696226	0.284536	2.44688	0.0144099	0.0472872
ENSG00000130182.8	ZSCAN10	2.15077	0.638771	0.263674	2.42258	0.0154108	0.0499362
ENSG00000103044.11	HAS3	264.552	-0.6155	0.0479736	-12.83	1.11404e-37	2.22436e-35
ENSG00000275183.2	LENG9	86.6946	-1.19402	0.093353	-12.7904	1.85446e-37	3.65919e-35
ENSG00000281741.2	AC241377.3	309.331	-0.680236	0.0543618	-12.5131	6.32827e-36	1.08304e-33
ENSG00000144712.12	CAND2	61.4751	-0.844726	0.0782466	-10.7957	3.60765e-27	2.64225e-25
ENSG00000243753.5	HLA-L	162.274	-0.704191	0.0659505	-10.6776	1.29628e-26	8.94703e-25
ENSG00000169136.12	ATF5	37.4289	-1.02213	0.0960294	-10.6439	1.86211e-26	1.27475e-24
ENSG00000206503.13	HLA-A	98.9919	-0.813295	0.0790176	-10.2926	7.61062e-25	4.7276e-23
ENSG00000174939.11	ASPHD1	35.4471	-0.9827	0.0977729	-10.0508	9.10904e-24	5.28639e-22
ENSG00000211772.11	TRBC2	27.98	-0.908211	0.0956235	-9.49779	2.14402e-21	1.01868e-19
ENSG00000244165.2	P2RY11	20.1779	-0.602011	0.0717587	-8.38937	4.88744e-17	1.64934e-15
ENSG00000011600.12	TYROBP	36.5773	-0.726852	0.0878096	-8.27759	1.2569e-16	4.13349e-15
ENSG00000066336.12	SPI1	22.499	-0.821036	0.107149	-7.66258	1.82234e-14	4.99416e-13
ENSG00000116032.5	GRIN3B	10.0274	-0.924426	0.125985	-7.33761	2.17438e-13	5.46758e-12
ENSG00000178096.9	BOLA1	14.0761	-1.01023	0.13842	-7.29829	2.91445e-13	7.2524e-12
ENSG00000140988.16	RPS2	29.2533	-0.657862	0.0907736	-7.24728	4.25217e-13	1.03659e-11
ENSG00000019582.15	CD74	99.6397	-0.613688	0.0884348	-6.93944	3.93658e-12	8.60814e-11
ENSG00000241839.10	PLEKHO2	7.28818	-0.931025	0.135047	-6.89408	5.42149e-12	1.16576e-10
ENSG00000106948.17	AKNA	34.7981	-0.642994	0.0947567	-6.78574	1.15492e-11	2.42433e-10
ENSG00000260097.3	SPDYE6	215.194	-0.73001	0.107995	-6.75965	1.38325e-11	2.88198e-10
ENSG00000254703.2	SENCR	11.7076	-0.805898	0.12028	-6.70016	2.08186e-11	4.22211e-10
ENSG00000182366.10	FAM87A	42.9834	-0.872683	0.131508	-6.63597	3.22384e-11	6.42928e-10
ENSG00000285955.1	NA	25.7243	-0.626188	0.0944282	-6.63136	3.32598e-11	6.61836e-10
ENSG00000167526.14	RPL13	22.6279	-0.800035	0.123468	-6.47968	9.19184e-11	1.73025e-09
ENSG00000114353.17	GNAI2	24.9542	-0.652823	0.102187	-6.38852	1.67497e-10	3.04361e-09
ENSG00000186994.11	KANK3	7.11487	-0.859301	0.13944	-6.1625	7.16061e-10	1.20701e-08
ENSG00000254690.1	AC233992.1	3.56876	-1.07361	0.17613	-6.09554	1.09066e-09	1.79163e-08
ENSG00000214851.5	LINC00612	607.592	-0.64976	0.106979	-6.07373	1.24974e-09	2.04296e-08
ENSG00000188163.8	FAM166A	22.6852	-0.607766	0.100539	-6.04507	1.49341e-09	2.41538e-08
ENSG00000123144.11	TRIR	4.96083	-0.873004	0.14838	-5.88358	4.01475e-09	6.05533e-08
ENSG00000174903.16	RAB1B	6.42364	-0.835007	0.146548	-5.69783	1.21342e-08	1.70734e-07
ENSG00000171700.14	RGS19	6.51792	-0.800295	0.142829	-5.60317	2.10468e-08	2.84674e-07
ENSG00000168028.14	RPSA	19.9481	-0.614063	0.111005	-5.53183	3.16902e-08	4.18181e-07
ENSG00000147138.3	GPR174	10.966	-0.622247	0.113283	-5.49285	3.95503e-08	5.15014e-07
ENSG00000105372.8	RPS19	14.9626	-0.697675	0.127417	-5.47553	4.36211e-08	5.64479e-07
ENSG00000267047.1	AC040977.2	4.64935	-2.3507	0.430007	-5.46666	4.586e-08	5.90755e-07
ENSG00000178343.5	SHISA3	4.23021	-0.859962	0.158028	-5.44183	5.27358e-08	6.72101e-07
ENSG00000122574.11	WIPF3	7.39904	-0.632102	0.1167	-5.41645	6.07946e-08	7.66076e-07
ENSG00000089639.11	GMIP	8.8739	-0.866287	0.160704	-5.39056	7.02368e-08	8.77149e-07
ENSG00000104852.15	SNRNP70	7.46643	-0.904925	0.168053	-5.38476	7.25421e-08	9.02579e-07
ENSG00000137055.15	PLAA	4.62521	-1.26024	0.234662	-5.37046	7.8536e-08	9.70675e-07
ENSG00000142634.13	EFHD2	11.3756	-0.591252	0.111436	-5.30578	1.12192e-07	1.3591e-06
ENSG00000211899.10	IGHM	19.7486	-0.745579	0.140881	-5.29225	1.20823e-07	1.45578e-06
ENSG00000185989.11	RASA3	9.26813	-0.601689	0.113974	-5.27916	1.29779e-07	1.56032e-06
ENSG00000078589.13	P2RY10	6.7535	-1.01642	0.194044	-5.2381	1.62235e-07	1.92979e-06
ENSG00000172673.11	THEMIS	7.96515	-0.872366	0.166847	-5.22854	1.70855e-07	2.01659e-06
ENSG00000110031.13	LPXN	7.15407	-0.813431	0.157095	-5.17797	2.2431e-07	2.60175e-06
ENSG00000076662.10	ICAM3	26.2736	-0.585793	0.113334	-5.16873	2.35685e-07	2.72239e-06
ENSG00000160856.21	FCRL3	9.34978	-0.837487	0.163965	-5.10772	3.26067e-07	3.69763e-06
ENSG00000163479.14	SSR2	10.1952	-0.69508	0.136936	-5.07596	3.85536e-07	4.32111e-06
ENSG00000125637.16	PSD4	19.1778	-0.751947	0.148542	-5.0622	4.14456e-07	4.62185e-06
ENSG00000104870.13	FCGRT	5.85558	-0.905792	0.179106	-5.05729	4.25255e-07	4.73912e-06
ENSG00000223865.11	HLA-DPB1	12.9941	-0.824596	0.163482	-5.04396	4.56001e-07	5.06411e-06
ENSG00000099625.13	CBARP	6.16786	-0.984924	0.195419	-5.04005	4.6541e-07	5.15919e-06
ENSG00000129925.11	TMEM8A	8.48041	-0.615045	0.123056	-4.9981	5.78973e-07	6.3509e-06
ENSG00000143772.9	ITPKB	8.62837	-0.679777	0.136471	-4.98111	6.32199e-07	6.90765e-06
ENSG00000143811.19	PYCR2	2.70866	-1.09313	0.220631	-4.95454	7.25024e-07	7.83007e-06
ENSG00000126705.15	AHDC1	5.27357	-0.92479	0.186888	-4.94837	7.48379e-07	8.03573e-06
ENSG00000005022.6	SLC25A5	5.04049	-0.794614	0.161119	-4.93186	8.14513e-07	8.66266e-06
ENSG00000153395.10	LPCAT1	9.30535	-0.90967	0.185601	-4.90121	9.52505e-07	1.00222e-05
ENSG00000147162.14	OGT	57.4682	-0.627583	0.129393	-4.8502	1.23339e-06	1.27457e-05
ENSG00000137441.8	FGFBP2	3.44446	-0.984217	0.205269	-4.79477	1.62865e-06	1.6516e-05
ENSG00000174606.14	ANGEL2	4.90966	-0.928296	0.194473	-4.77339	1.81151e-06	1.8128e-05
ENSG00000115085.14	ZAP70	6.8193	-0.733703	0.156064	-4.7013	2.58512e-06	2.52603e-05
ENSG00000100450.13	GZMH	2.67383	-0.940234	0.200132	-4.69806	2.6264e-06	2.56104e-05
ENSG00000164327.13	RICTOR	28.4509	-0.712022	0.151603	-4.69663	2.64495e-06	2.57613e-05
ENSG00000265091.5	AP001496.2	11.1633	-1.08871	0.23195	-4.69375	2.68247e-06	2.61117e-05
ENSG00000132182.12	NUP210	10.3171	-0.615049	0.131992	-4.65975	3.166e-06	3.0395e-05
ENSG00000148700.15	ADD3	26.4947	-0.590034	0.126793	-4.65351	3.26336e-06	3.12047e-05
ENSG00000165929.13	TC2N	14.523	-0.735044	0.158394	-4.64059	3.47414e-06	3.29945e-05
ENSG00000127084.19	FGD3	21.1948	-0.768102	0.165733	-4.63459	3.57644e-06	3.38849e-05
ENSG00000119986.7	AVPI1	4.70471	-0.622006	0.1356	-4.58707	4.49513e-06	4.19079e-05
ENSG00000278543.1	AC010332.2	7.47308	-0.600891	0.131324	-4.57565	4.74741e-06	4.40153e-05
ENSG00000100351.17	GRAP2	9.41303	-0.790492	0.173661	-4.55193	5.31573e-06	4.87454e-05
ENSG00000073578.17	SDHA	5.79616	-0.774332	0.170738	-4.5352	5.75478e-06	5.23707e-05
ENSG00000258334.1	AC125611.4	12.1383	-0.968981	0.214647	-4.5143	6.35268e-06	5.72834e-05
ENSG00000160323.19	ADAMTS13	4.48038	-0.678374	0.150342	-4.5122	6.41593e-06	5.77916e-05
ENSG00000199683.1	RN7SKP185	5.54531	-0.61673	0.13944	-4.4229	9.73862e-06	8.43678e-05
ENSG00000162408.11	NOL9	5.65264	-1.16009	0.262627	-4.41725	9.99654e-06	8.64237e-05
ENSG00000125354.24	2006-09-01	17.234	-0.585844	0.132891	-4.40844	1.04117e-05	8.94594e-05
ENSG00000105373.19	NOP53	8.30218	-0.758629	0.173453	-4.37368	1.22169e-05	0.000103486
ENSG00000067596.12	DHX8	10.6605	-0.826051	0.192619	-4.28852	1.79869e-05	0.000148316
ENSG00000112339.15	HBS1L	4.67678	-0.985285	0.231279	-4.26016	2.04282e-05	0.00016616
ENSG00000196126.11	HLA-DRB1	10.0704	-0.585362	0.1376	-4.25408	2.09914e-05	0.000170658
ENSG00000089820.16	ARHGAP4	4.14429	-0.821921	0.194027	-4.23611	2.27421e-05	0.000183557
ENSG00000187867.10	PALM3	3.40979	-0.715268	0.172277	-4.15185	3.29802e-05	0.000257956
ENSG00000114626.18	ABTB1	21.4308	-0.615789	0.148561	-4.14501	3.39797e-05	0.00026495
ENSG00000083896.13	YTHDC1	12.4902	-0.646313	0.156495	-4.12994	3.62864e-05	0.000281106
ENSG00000051009.11	FAM160A2	3.85655	-0.832859	0.202898	-4.10482	4.04623e-05	0.000310161
ENSG00000006125.18	AP2B1	18.837	-0.626814	0.153214	-4.09111	4.29315e-05	0.000327443
ENSG00000108510.10	MED13	28.918	-0.732135	0.179286	-4.08361	4.43422e-05	0.000336838
ENSG00000126709.15	IFI6	8.82756	-1.02936	0.252668	-4.07396	4.62194e-05	0.000349343
ENSG00000116685.16	KIAA2013	4.15879	-0.654747	0.161838	-4.04568	5.21715e-05	0.000390109
ENSG00000196455.8	PIK3R4	6.12428	-1.03499	0.25597	-4.04339	5.2684e-05	0.000393068
ENSG00000174748.22	RPL15	30.2957	-0.597324	0.148268	-4.02868	5.6091e-05	0.000414797
ENSG00000145592.14	RPL37	29.0613	-0.600945	0.149272	-4.02585	5.6771e-05	0.00041964
ENSG00000213658.12	LAT	3.35621	-1.22229	0.304061	-4.01987	5.82306e-05	0.00042854
ENSG00000179981.11	TSHZ1	5.32956	-0.831577	0.206966	-4.01794	5.87102e-05	0.000431521
ENSG00000260682.3	RN7SKP176	7.57135	-0.594703	0.148356	-4.00864	6.10706e-05	0.000447177
ENSG00000100138.15	SNU13	4.06155	-0.746784	0.187627	-3.98015	6.88729e-05	0.000496619
ENSG00000196305.18	IARS	6.41968	-0.998871	0.251091	-3.97812	6.94636e-05	0.00049959
ENSG00000023892.11	DEF6	4.4317	-0.672556	0.169825	-3.96029	7.48576e-05	0.000533126
ENSG00000134987.11	WDR36	3.72244	-0.869134	0.219933	-3.95182	7.75601e-05	0.000551203
ENSG00000113712.19	CSNK1A1	14.4716	-0.609493	0.154864	-3.93568	8.29614e-05	0.000585865
ENSG00000198837.10	DENND4B	11.9411	-0.708028	0.180411	-3.92452	8.69042e-05	0.00060938
ENSG00000108587.16	GOSR1	8.07744	-0.692622	0.176796	-3.91762	8.94268e-05	0.000625205
ENSG00000144711.16	IQSEC1	18.32	-0.59049	0.151213	-3.90502	9.42174e-05	0.000654333
ENSG00000228315.12	GUSBP11	6.00196	-0.757134	0.194295	-3.89682	9.74649e-05	0.00067354
ENSG00000136111.14	TBC1D4	6.94587	-1.02571	0.263624	-3.8908	9.99161e-05	0.000688211
ENSG00000136504.13	KAT7	17.0863	-0.794142	0.204192	-3.88919	0.000100581	0.000692507
ENSG00000130475.14	FCHO1	3.1574	-0.944526	0.243211	-3.88357	0.000102935	0.000706681
ENSG00000204560.10	DHX16	3.67804	-0.714533	0.184498	-3.87286	0.000107566	0.000733995
ENSG00000198286.10	CARD11	6.80556	-0.711964	0.183878	-3.87193	0.000107978	0.00073648
ENSG00000134900.12	TPP2	11.6436	-0.75723	0.195865	-3.86608	0.000110596	0.00075281
ENSG00000172799.5	ZBTB8OSP2	4.535	-0.887494	0.230118	-3.85668	0.000114936	0.000777612
ENSG00000167106.12	FAM102A	6.12726	-0.879055	0.228579	-3.84574	0.00012019	0.000810217
ENSG00000243709.1	LEFTY1	4.27901	-0.613317	0.159523	-3.8447	0.000120699	0.000813321
ENSG00000103222.20	ABCC1	6.74017	-0.65617	0.17131	-3.83031	0.000127982	0.000856206
ENSG00000286065.2	NA	4.33	-0.927203	0.242846	-3.81807	0.000134502	0.000892703
ENSG00000162402.14	USP24	20.8284	-0.738834	0.193565	-3.81698	0.000135095	0.00089593
ENSG00000205038.12	PKHD1L1	20.7206	-0.682567	0.181346	-3.76388	0.000167296	0.00108966
ENSG00000130856.17	ZNF236	14.0236	-0.836883	0.223594	-3.74288	0.000181927	0.00117447
ENSG00000133048.13	CHI3L1	5.67296	-0.664244	0.1775	-3.74222	0.000182399	0.0011768
ENSG00000115808.12	STRN	10.3345	-0.713523	0.191582	-3.72438	0.000195796	0.00125339
ENSG00000156587.16	UBE2L6	13.3391	-0.625302	0.169077	-3.69833	0.000217022	0.00137256
ENSG00000221821.4	C6orf226	3.17889	-0.648639	0.175691	-3.69194	0.000222554	0.0014001
ENSG00000079332.15	SAR1A	7.34902	-0.743109	0.201505	-3.68779	0.000226212	0.00141794
ENSG00000099804.9	CDC34	8.51604	-0.752542	0.204163	-3.68598	0.000227827	0.00142579
ENSG00000271318.1	AP000654.2	6.58533	-0.635691	0.172805	-3.67865	0.000234473	0.0014652
ENSG00000228156.1	AL133343.1	3.19221	-0.593225	0.162383	-3.65325	0.000258946	0.00159847
ENSG00000160229.13	ZNF66	4.69301	-0.593245	0.162546	-3.64971	0.000262536	0.00161765
ENSG00000162889.11	MAPKAPK2	8.24851	-0.645729	0.177058	-3.64699	0.000265331	0.00163248
ENSG00000130309.11	COLGALT1	5.56761	-0.776657	0.213822	-3.63225	0.000280958	0.00171917
ENSG00000186862.20	PDZD7	5.18204	-0.612094	0.17052	-3.58958	0.000331213	0.00199322
ENSG00000260170.1	AC090527.2	1.30398	-2.0343	0.568433	-3.57879	0.000345193	0.00206992
ENSG00000141068.14	KSR1	6.48347	-0.814087	0.227686	-3.57548	0.000349592	0.00209182
ENSG00000205339.10	IPO7	9.21649	-0.813397	0.228996	-3.55202	0.000382286	0.00226242
ENSG00000186635.14	ARAP1	15.6406	-0.639071	0.179945	-3.55148	0.00038307	0.00226626
ENSG00000103043.15	VAC14	5.26214	-0.709216	0.200075	-3.54475	0.000392991	0.00231597
ENSG00000180644.8	PRF1	7.11826	-0.589159	0.166817	-3.53176	0.000412799	0.00241572
ENSG00000116191.17	RALGPS2	7.35446	-0.787183	0.223606	-3.5204	0.000430889	0.00250672
ENSG00000147140.17	NONO	14.7582	-0.606437	0.172365	-3.51833	0.000434264	0.0025246
ENSG00000224857.1	LINC01691	3.38062	-0.625458	0.178369	-3.50654	0.000453979	0.00262556
ENSG00000100106.22	TRIOBP	7.74957	-0.660789	0.188705	-3.50171	0.000462288	0.00266479
ENSG00000112773.16	FAM46A	5.25864	-0.849163	0.242595	-3.50033	0.000464683	0.00267547
ENSG00000078142.13	PIK3C3	12.8515	-0.643649	0.184995	-3.47928	0.00050276	0.00286131
ENSG00000126216.15	TUBGCP3	4.96393	-0.631968	0.181668	-3.47869	0.000503863	0.00286468
ENSG00000167632.18	TRAPPC9	6.22038	-0.763945	0.220279	-3.46808	0.000524191	0.00296693
ENSG00000169220.18	RGS14	4.96273	-0.653543	0.188487	-3.46731	0.000525685	0.00297362
ENSG00000063245.15	EPN1	9.65927	-0.954936	0.276375	-3.45522	0.000549852	0.0030926
ENSG00000013306.16	SLC25A39	80.9461	-0.685778	0.199487	-3.43771	0.000586652	0.00327289
ENSG00000153201.16	RANBP2	19.5201	-0.775085	0.226053	-3.42877	0.000606325	0.0033729
ENSG00000137413.16	TAF8	5.72141	-0.779982	0.228096	-3.41953	0.000627284	0.00347318
ENSG00000129351.17	ILF3	8.85889	-0.719786	0.211709	-3.39988	0.00067416	0.00370843
ENSG00000265479.7	DTX2P1-UPK3BP1-PMS2P11	5.1912	-0.595596	0.17544	-3.39487	0.000686617	0.00376954
ENSG00000288075.1	NA	3.83103	-0.691046	0.204611	-3.37737	0.000731827	0.00398902
ENSG00000187229.3	AC100800.1	2.24474	-0.769044	0.228394	-3.36718	0.00075942	0.00411269
ENSG00000154310.17	TNIK	10.2854	-0.705732	0.210214	-3.35721	0.000787331	0.00424649
ENSG00000174373.16	RALGAPA1	9.63941	-0.799101	0.238283	-3.35359	0.000797712	0.00429372
ENSG00000174839.13	DENND6A	9.13825	-0.642532	0.191903	-3.34821	0.000813354	0.00435694
ENSG00000273136.7	NBPF26	8.29017	-0.694985	0.207907	-3.34277	0.000829457	0.00442905
ENSG00000156299.13	TIAM1	6.45669	-0.6771	0.202654	-3.34116	0.000834295	0.00444922
ENSG00000253971.1	CDC42P3	3.82963	-0.656994	0.197149	-3.33248	0.000860767	0.00455995
ENSG00000164609.10	SLU7	5.06748	-0.758583	0.227678	-3.33183	0.00086277	0.00456911
ENSG00000138279.16	ANXA7	4.91807	-0.623315	0.188013	-3.31527	0.000915539	0.00480909
ENSG00000204655.12	MOG	3.5007	-1.14141	0.345022	-3.30822	0.000938914	0.00491188
ENSG00000221866.9	PLXNA4	4.30081	-0.869704	0.263669	-3.29847	0.000972146	0.00506519
ENSG00000131981.16	LGALS3	6.26095	-0.754732	0.229694	-3.28581	0.00101688	0.0052607
ENSG00000136021.19	SCYL2	6.98327	-0.713281	0.217581	-3.27822	0.00104462	0.00538593
ENSG00000189091.13	SF3B3	12.2714	-0.631041	0.193899	-3.25448	0.001136	0.00579473
ENSG00000132849.21	PATJ	8.18111	-0.77189	0.238731	-3.2333	0.0012237	0.0061578
ENSG00000086475.15	SEPHS1	3.54509	-0.604795	0.187287	-3.22924	0.0012412	0.00622714
ENSG00000137713.16	PPP2R1B	10.7419	-1.11278	0.344689	-3.22836	0.00124502	0.00624258
ENSG00000166295.9	ANAPC16	4.39264	-0.606118	0.188494	-3.21558	0.00130183	0.00648288
ENSG00000092439.16	TRPM7	12.1596	-0.600382	0.186994	-3.21071	0.00132408	0.00657219
ENSG00000129071.10	MBD4	4.22084	-0.645768	0.201283	-3.20826	0.00133541	0.0066167
ENSG00000131323.16	TRAF3	6.30564	-0.812878	0.253412	-3.20773	0.00133785	0.00662486
ENSG00000091009.8	RBM27	6.38696	-0.918266	0.286307	-3.20727	0.00133999	0.0066335
ENSG00000010322.16	NISCH	6.08075	-0.661027	0.206161	-3.20636	0.00134425	0.00665069
ENSG00000174738.13	NR1D2	4.01115	-0.603243	0.190053	-3.17408	0.00150314	0.00734575
ENSG00000184787.19	UBE2G2	5.6365	-0.659506	0.208075	-3.16956	0.00152669	0.00745001
ENSG00000170917.14	NUDT6	2.5198	-1.02052	0.322217	-3.16719	0.0015392	0.00749405
ENSG00000198843.13	SELENOT	7.40025	-0.589557	0.186324	-3.16414	0.00155541	0.00755281
ENSG00000110906.13	KCTD10	6.2372	-0.661704	0.209197	-3.16307	0.00156116	0.00757411
ENSG00000107438.9	PDLIM1	2.61104	-0.606738	0.192393	-3.15363	0.00161252	0.00779399
ENSG00000198793.13	MTOR	9.64992	-0.599217	0.190678	-3.14256	0.00167476	0.00804844
ENSG00000183597.16	TANGO2	8.34338	-0.749544	0.239184	-3.13375	0.00172586	0.00826323
ENSG00000100557.10	CCDC198	8.43712	-0.591988	0.188986	-3.13245	0.00173357	0.00829067
ENSG00000115484.15	CCT4	4.35766	-0.71774	0.229417	-3.12854	0.0017568	0.00838026
ENSG00000089127.14	OAS1	8.82034	-0.633871	0.203272	-3.11834	0.00181872	0.00863603
ENSG00000235174.1	RPL39P3	1.90667	-0.83377	0.268051	-3.11048	0.00186781	0.00882945
ENSG00000062725.10	APPBP2	5.18682	-0.814351	0.262134	-3.10662	0.00189237	0.00892796
ENSG00000123933.17	MXD4	4.81343	-0.747701	0.240858	-3.10432	0.00190715	0.00898505
ENSG00000138629.16	UBL7	2.3941	-0.785861	0.253235	-3.10329	0.0019138	0.00901381
ENSG00000238741.1	SCARNA7	8.5562	-0.588961	0.191207	-3.08022	0.00206847	0.00961273
ENSG00000286410.1	NA	2.81114	-0.62394	0.202632	-3.07918	0.00207574	0.00963849
ENSG00000128607.14	KLHDC10	6.94368	-0.871537	0.283416	-3.07512	0.00210421	0.00975449
ENSG00000151893.15	CACUL1	17.1436	-0.692777	0.225668	-3.06989	0.00214139	0.00990496
ENSG00000153561.13	RMND5A	12.4377	-0.725136	0.236266	-3.06916	0.00214663	0.00992371
ENSG00000172057.10	ORMDL3	5.22389	-0.724439	0.236957	-3.05726	0.00223369	0.0102752
ENSG00000151835.16	SACS	11.7717	-0.673628	0.221664	-3.03896	0.002374	0.0108013
ENSG00000013364.19	MVP	8.03432	-0.626295	0.206754	-3.02919	0.00245213	0.0111185
ENSG00000257150.3	PGAM1P5	2.74839	-0.815632	0.269365	-3.02798	0.00246195	0.0111509
ENSG00000133624.13	ZNF767P	4.00871	-0.68652	0.226884	-3.02586	0.00247923	0.0112177
ENSG00000136213.10	CHST12	10.7837	-0.726005	0.240389	-3.02013	0.00252663	0.0114069
ENSG00000127328.22	RAB3IP	6.14748	-0.785892	0.260337	-3.01874	0.00253825	0.0114501
ENSG00000134830.6	C5AR2	6.87874	-0.708034	0.234727	-3.01641	0.00255786	0.0115262
ENSG00000249863.2	AC021106.1	0.925718	-1.61376	0.539285	-2.99242	0.00276778	0.0123198
ENSG00000103018.17	CYB5B	3.80334	-0.629938	0.211315	-2.98104	0.00287275	0.0127062
ENSG00000238243.3	OR2W3	3.7333	-0.774104	0.261504	-2.9602	0.00307438	0.0134631
ENSG00000153207.16	AHCTF1	15.1362	-0.607747	0.206218	-2.94711	0.00320764	0.0138906
ENSG00000235493.2	LINC01967	2.98639	-0.611887	0.207826	-2.94422	0.00323766	0.0140026
ENSG00000275700.5	AATF	3.74412	-0.635862	0.217293	-2.92628	0.0034304	0.014711
ENSG00000118596.12	SLC16A7	9.90661	-0.613279	0.210184	-2.91782	0.00352484	0.0150391
ENSG00000163257.11	DCAF16	6.51823	-0.707212	0.242685	-2.91412	0.00356696	0.0151879
ENSG00000126822.17	PLEKHG3	20.8421	-0.608552	0.209178	-2.90926	0.00362287	0.0153908
ENSG00000081791.9	KIAA0141	5.09899	-0.669689	0.230521	-2.90511	0.00367122	0.0155764
ENSG00000041802.11	LSG1	4.06662	-0.678164	0.23346	-2.90484	0.00367444	0.0155842
ENSG00000101040.19	ZMYND8	9.11878	-0.647532	0.222998	-2.90375	0.00368719	0.0156284
ENSG00000117528.14	ABCD3	2.82593	-0.779855	0.268754	-2.90175	0.00371089	0.0157169
ENSG00000270149.5	AL591806.3	1.26521	-1.85609	0.645687	-2.8746	0.00404545	0.0169245
ENSG00000197037.11	ZSCAN25	4.36997	-0.720298	0.251142	-2.86809	0.00412955	0.0172117
ENSG00000130305.17	NSUN5	4.66526	-0.591469	0.206611	-2.86272	0.00420024	0.0174286
ENSG00000179833.4	SERTAD2	7.91204	-0.643334	0.224835	-2.86136	0.00421823	0.0174903
ENSG00000104972.15	LILRB1	4.1101	-0.614559	0.214827	-2.86072	0.00422686	0.0175174
ENSG00000137501.17	SYTL2	7.29267	-0.662945	0.232	-2.85753	0.00426958	0.0176682
ENSG00000121749.15	TBC1D15	4.52342	-0.63715	0.224184	-2.84209	0.00448188	0.018439
ENSG00000082068.9	WDR70	3.6774	-0.819646	0.288974	-2.8364	0.00456256	0.0187098
ENSG00000066135.13	KDM4A	9.52476	-0.594486	0.210707	-2.82138	0.00478169	0.0194421
ENSG00000160219.12	GAB3	8.4396	-0.586234	0.208438	-2.81251	0.00491561	0.0198709
ENSG00000167202.11	TBC1D2B	9.1957	-0.610731	0.218659	-2.79307	0.00522105	0.0209191
ENSG00000175376.9	EIF1AD	3.29609	-0.645151	0.232901	-2.77007	0.00560441	0.022117
ENSG00000182093.16	WRB	3.25764	-0.672476	0.243891	-2.75728	0.00582836	0.0228449
ENSG00000133106.15	EPSTI1	6.58393	-0.760382	0.276362	-2.7514	0.00593412	0.0231339
ENSG00000100418.8	DESI1	4.87095	-0.644411	0.234831	-2.74415	0.00606678	0.0235265
ENSG00000251076.1	AC104126.1	2.32654	-0.586864	0.214823	-2.73185	0.00629806	0.0242854
ENSG00000136628.18	EPRS	4.8942	-0.617935	0.2262	-2.73181	0.00629868	0.0242854
ENSG00000235552.4	RPL6P27	2.87096	-0.659401	0.241863	-2.72634	0.0064041	0.0246352
ENSG00000219682.4	AL133268.1	3.22895	-0.596352	0.219228	-2.72024	0.0065235	0.0249738
ENSG00000197961.12	ZNF121	6.90234	-0.595599	0.218957	-2.72016	0.00652504	0.0249738
ENSG00000083844.10	ZNF264	11.5028	-0.678988	0.251032	-2.70479	0.00683473	0.0259181
ENSG00000275976.5	SPDYE11	4.90722	-1.61721	0.598723	-2.7011	0.00691098	0.0261532
ENSG00000072121.17	ZFYVE26	8.83808	-0.586275	0.217086	-2.70065	0.00692035	0.026171
ENSG00000215912.12	TTC34	2.02127	-0.664578	0.246093	-2.70051	0.0069233	0.0261762
ENSG00000079950.14	STX7	22.8835	-0.590163	0.218983	-2.69501	0.00703864	0.0265107
ENSG00000116117.18	PARD3B	3.0538	-0.805976	0.299684	-2.68942	0.00715768	0.0268685
ENSG00000162366.8	PDZK1IP1	4.7826	-0.676013	0.251884	-2.68383	0.00727848	0.0272671
ENSG00000091181.20	IL5RA	7.78633	-0.66978	0.250682	-2.67183	0.0075439	0.0280678
ENSG00000228049.7	POLR2J2	3.55522	-0.997317	0.37375	-2.66841	0.00762112	0.0283041
ENSG00000242071.3	RPL7AP6	2.74673	-0.585688	0.219817	-2.66444	0.00771169	0.0285772
ENSG00000154760.14	SLFN13	6.06953	-0.606219	0.227965	-2.65927	0.00783108	0.0289493
ENSG00000272578.5	AP000347.1	2.24032	-0.981308	0.369863	-2.65316	0.00797415	0.0293359
ENSG00000111331.13	OAS3	11.7674	-0.675667	0.254921	-2.6505	0.00803735	0.0295279
ENSG00000141540.11	TTYH2	2.85369	-0.763995	0.289713	-2.63708	0.00836241	0.0305233
ENSG00000142102.16	PGGHG	4.95158	-0.623302	0.23644	-2.63619	0.00838424	0.030583
ENSG00000197381.16	ADARB1	5.58356	-0.728119	0.276571	-2.63267	0.0084717	0.0308684
ENSG00000136908.18	DPM2	8.34497	-0.589258	0.224636	-2.62316	0.00871177	0.0315172
ENSG00000155846.17	PPARGC1B	4.94855	-0.711758	0.272108	-2.61572	0.00890407	0.0321056
ENSG00000144736.14	SHQ1	2.90372	-0.588112	0.225444	-2.60869	0.00908901	0.0326426
ENSG00000156136.10	DCK	6.02438	-0.664301	0.255304	-2.602	0.00926823	0.033208
ENSG00000287542.1	NA	1.70451	-2.29024	0.883811	-2.59132	0.0095609	0.03406
ENSG00000175216.15	CKAP5	6.30483	-0.673644	0.261008	-2.58094	0.00985326	0.0348519
ENSG00000169991.11	IFFO2	4.44036	-0.626034	0.242633	-2.58017	0.00987515	0.034898
ENSG00000109103.12	UNC119	7.38663	-0.586535	0.228218	-2.57007	0.0101678	0.0357139
ENSG00000287551.1	NA	2.16382	-0.69962	0.272608	-2.5664	0.0102762	0.0360493
ENSG00000204650.14	LINC02210	5.61154	-0.628005	0.244861	-2.56474	0.0103254	0.0361692
ENSG00000273542.2	HIST1H4K	2.76917	-0.62089	0.243391	-2.551	0.0107416	0.0373229
ENSG00000233024.7	AC126755.2	3.28707	-0.661384	0.259837	-2.54538	0.0109158	0.0377951
ENSG00000130749.10	ZC3H4	3.90385	-0.617436	0.244464	-2.52567	0.0115479	0.0395348
ENSG00000136149.6	RPL13AP25	2.74427	-0.877841	0.352253	-2.49207	0.0127001	0.0427894
ENSG00000167778.9	SPRYD3	2.80969	-0.608414	0.244708	-2.48628	0.0129085	0.0433435
ENSG00000166479.10	TMX3	6.80074	-0.606795	0.24409	-2.48595	0.0129206	0.043367
ENSG00000230699.2	AL645608.3	1.74506	-1.52619	0.613969	-2.48577	0.012927	0.0433798
ENSG00000165060.15	FXN	2.89457	-0.660325	0.267389	-2.46953	0.013529	0.0450214
ENSG00000237440.9	ZNF737	6.65293	-0.704172	0.285532	-2.46618	0.0136564	0.0453554
ENSG00000160408.15	ST6GALNAC6	4.15933	-0.597492	0.244187	-2.44686	0.0144106	0.0472872
ENSG00000167768.4	KRT1	4.35631	-0.646606	0.266742	-2.42409	0.015347	0.049768

## Sheet: Supplementary Table _3
Supplementary Table 3: DEGs of MD vs HC
GENEID	GeneName	baseMean	log2FoldChange	lfcSE	stat	pvalue	padj
ENSG00000270641.1	TSIX	11637	5.25968	0.367137	14.3262	1.50074e-46	2.51705e-42
ENSG00000092931.11	MFSD11	408.367	2.1947	0.154851	14.173	1.34677e-45	1.1294e-41
ENSG00000260879.1	AL359258.2	16.0456	3.23636	0.239952	13.4875	1.85252e-41	1.03568e-37
ENSG00000218537.1	MIF-AS1	125.552	2.07104	0.15608	13.2691	3.49823e-40	1.17977e-36
ENSG00000256628.3	ZBTB11-AS1	65.7227	2.15736	0.16259	13.2687	3.51707e-40	1.17977e-36
ENSG00000274756.1	AC243732.1	41.631	1.31349	0.0993307	13.2234	6.42547e-40	1.79613e-36
ENSG00000279069.1	AC015813.5	189.601	1.41803	0.107718	13.1643	1.40865e-39	3.37512e-36
ENSG00000275454.1	AC105020.6	38.5507	3.07644	0.234559	13.1159	2.6708e-39	5.59933e-36
ENSG00000224281.5	SLC25A5-AS1	42.6901	2.63886	0.201843	13.0739	4.64519e-39	8.65657e-36
ENSG00000254635.6	WAC-AS1	42.0542	2.38944	0.183389	13.0294	8.32693e-39	1.39659e-35
ENSG00000286340.1	NA	27.123	2.7836	0.21408	13.0026	1.18234e-38	1.80275e-35
ENSG00000257122.5	RRN3P3	27.8675	2.58872	0.199425	12.981	1.56901e-38	2.19295e-35
ENSG00000099901.17	RANBP1	36.281	2.27181	0.176048	12.9045	4.24781e-38	5.48033e-35
ENSG00000232748.3	AC135050.1	43.1027	1.31741	0.102955	12.7959	1.72773e-37	2.06982e-34
ENSG00000152700.14	SAR1B	46.6228	1.98502	0.156323	12.6982	6.04726e-37	6.76164e-34
ENSG00000245112.2	SMARCA5-AS1	59.9263	1.52571	0.120965	12.6128	1.79402e-36	1.88059e-33
ENSG00000095066.12	HOOK2	67.1508	3.2205	0.255453	12.607	1.93153e-36	1.90563e-33
ENSG00000121270.16	ABCC11	69.1011	2.45459	0.194802	12.6004	2.1002e-36	1.95692e-33
ENSG00000229124.7	VIM-AS1	1243.31	2.87167	0.22814	12.5873	2.4793e-36	2.18857e-33
ENSG00000253744.1	AC025442.1	25.2081	2.37202	0.188513	12.5828	2.62542e-36	2.20167e-33
ENSG00000258554.1	AC025162.1	19.7343	1.38474	0.110247	12.5604	3.48483e-36	2.78322e-33
ENSG00000142655.13	PEX14	6.4135	2.96563	0.237664	12.4783	9.81107e-36	7.4796e-33
ENSG00000241666.2	AL031733.2	37.3498	1.7826	0.144571	12.3303	6.22188e-35	4.5371e-32
ENSG00000255229.1	AC069287.3	44.7004	3.82092	0.310003	12.3254	6.61049e-35	4.61963e-32
ENSG00000239791.2	AC002310.2	48.9775	1.50886	0.122885	12.2787	1.17905e-34	7.90998e-32
ENSG00000275183.2	LENG9	86.6946	-1.45074	0.118401	-12.2527	1.62461e-34	1.048e-31
ENSG00000275457.1	AL117332.1	39.6127	2.64898	0.216752	12.2213	2.39334e-34	1.48671e-31
ENSG00000233825.1	AL391839.2	28.1813	2.04952	0.167857	12.2099	2.75234e-34	1.64865e-31
ENSG00000231329.8	AL031772.1	677.672	0.735379	0.0602557	12.2043	2.9481e-34	1.70502e-31
ENSG00000066422.5	ZBTB11	24.7833	2.80681	0.230371	12.1839	3.78849e-34	2.11802e-31
ENSG00000280273.2	AF131216.4	19.1398	2.26401	0.186437	12.1436	6.20671e-34	3.35803e-31
ENSG00000204438.11	GPANK1	30.1928	2.72123	0.22418	12.1386	6.59297e-34	3.45554e-31
ENSG00000223653.6	AL078459.1	35.0059	2.54595	0.209784	12.1361	6.80192e-34	3.45703e-31
ENSG00000185250.16	PPIL6	15.4349	2.49383	0.205839	12.1154	8.75003e-34	4.31634e-31
ENSG00000041988.15	THAP3	66.8145	1.08336	0.0902356	12.0059	3.30724e-33	1.58483e-30
ENSG00000277449.1	CEBPB-AS1	59.5862	2.86506	0.239074	11.984	4.31196e-33	2.00889e-30
ENSG00000156787.17	TBC1D31	50.963	2.57011	0.214846	11.9626	5.57998e-33	2.52939e-30
ENSG00000265008.1	AC011825.4	12.4864	2.94946	0.248013	11.8924	1.29655e-32	5.72258e-30
ENSG00000125384.7	PTGER2	153.596	2.28019	0.191896	11.8824	1.4608e-32	6.28217e-30
ENSG00000280927.1	CTBP1-AS	178.066	0.701131	0.0590475	11.874	1.61519e-32	6.7725e-30
ENSG00000258813.2	AL442663.3	40.4437	2.20784	0.186158	11.8601	1.90852e-32	7.80724e-30
ENSG00000253327.2	RAD21-AS1	51.1887	3.48967	0.294394	11.8537	2.05784e-32	8.21764e-30
ENSG00000053438.11	NNAT	73.4883	0.859682	0.072591	11.8428	2.34467e-32	9.1453e-30
ENSG00000168792.5	ABHD15	15.5976	2.21858	0.187385	11.8396	2.43524e-32	9.28269e-30
ENSG00000266036.1	AC016888.1	40.0989	3.49426	0.296006	11.8047	3.69184e-32	1.37599e-29
ENSG00000235852.1	AC005540.1	111.216	1.77343	0.150627	11.7736	5.33668e-32	1.9458e-29
ENSG00000221838.10	AP4M1	49.8557	1.24336	0.106039	11.7255	9.43557e-32	3.36709e-29
ENSG00000148335.15	NTMT1	59.3848	1.16267	0.0997853	11.6517	2.24918e-31	7.85899e-29
ENSG00000234636.2	MED14OS	4.33078	3.69191	0.31858	11.5886	4.7055e-31	1.61063e-28
ENSG00000164022.17	AIMP1	35.9901	1.69437	0.146404	11.5733	5.62785e-31	1.8878e-28
ENSG00000261423.1	TMEM202-AS1	37.7476	1.56416	0.135232	11.5665	6.0893e-31	2.00254e-28
ENSG00000255929.5	AP000943.3	27.0051	1.67799	0.14537	11.5429	8.01582e-31	2.58541e-28
ENSG00000170396.9	ZNF804A	12.7894	3.22922	0.280674	11.5052	1.24156e-30	3.92896e-28
ENSG00000274177.1	AC004528.2	26.4635	2.51114	0.218792	11.4773	1.71534e-30	5.32773e-28
ENSG00000187860.10	CCDC157	24.6648	2.13195	0.186648	11.4223	3.23476e-30	9.86425e-28
ENSG00000254501.1	AP003068.1	35.824	1.84673	0.161884	11.4077	3.82575e-30	1.12856e-27
ENSG00000182150.18	ERCC6L2	28.4872	2.49182	0.218436	11.4075	3.83542e-30	1.12856e-27
ENSG00000260136.6	AC008915.2	9.28693	1.88982	0.165698	11.4052	3.9402e-30	1.1394e-27
ENSG00000106244.13	PDAP1	420.834	1.5045	0.131942	11.4027	4.05296e-30	1.15214e-27
ENSG00000206559.8	ZCWPW2	16.6246	3.32933	0.293918	11.3274	9.59822e-30	2.68302e-27
ENSG00000264578.1	AC009630.3	47.2025	0.811939	0.0717889	11.3101	1.16973e-29	3.16431e-27
ENSG00000147687.19	TATDN1	84.6748	0.996253	0.0882707	11.2863	1.53293e-29	4.08099e-27
ENSG00000108786.11	HSD17B1	86.8283	1.25022	0.110838	11.2796	1.65437e-29	4.32308e-27
ENSG00000232807.2	AL137186.2	91.1633	0.970378	0.0860377	11.2785	1.67541e-29	4.32308e-27
ENSG00000272256.1	AC044849.1	80.8082	3.28437	0.292714	11.2204	3.23811e-29	8.22872e-27
ENSG00000247121.7	AC009126.1	64.8199	1.26555	0.112963	11.2033	3.92975e-29	9.83729e-27
ENSG00000175611.12	LINC00476	23.2711	1.78374	0.159319	11.1961	4.26297e-29	1.05145e-26
ENSG00000278899.1	AL358852.1	9.34458	1.62854	0.145651	11.1811	5.04325e-29	1.22588e-26
ENSG00000167543.16	TP53I13	46.0212	1.60692	0.143737	11.1796	5.13207e-29	1.22964e-26
ENSG00000261172.1	AC133919.2	137.551	1.94247	0.174073	11.1589	6.47678e-29	1.52998e-26
ENSG00000251143.1	AP002490.1	699.909	1.22992	0.110548	11.1256	9.41431e-29	2.19301e-26
ENSG00000267727.1	AC008738.5	25.2954	3.37789	0.303909	11.1148	1.06292e-28	2.4421e-26
ENSG00000231160.10	KLF3-AS1	27.5599	2.22213	0.200119	11.104	1.19909e-28	2.71772e-26
ENSG00000119878.6	CRIPT	22.3205	1.82818	0.164699	11.1001	1.25279e-28	2.80158e-26
ENSG00000222043.2	AC079305.1	6.49646	3.17614	0.286335	11.0924	1.36617e-28	3.01491e-26
ENSG00000220008.3	LINGO3	115.206	1.5216	0.137235	11.0876	1.44168e-28	3.14023e-26
ENSG00000275178.1	AC018529.1	43.279	1.973	0.178278	11.067	1.81456e-28	3.90177e-26
ENSG00000232973.13	CYP1B1-AS1	21.6338	2.21365	0.200091	11.0632	1.89219e-28	4.0172e-26
ENSG00000282933.2	RHOXF1P3	54.4541	1.1051	0.0999026	11.0618	1.92262e-28	4.03077e-26
ENSG00000245904.4	AC025164.1	478.101	1.18239	0.107018	11.0485	2.22812e-28	4.61357e-26
ENSG00000261359.2	PYCARD-AS1	51.8897	2.31908	0.210001	11.0432	2.36477e-28	4.83682e-26
ENSG00000279198.1	AC008894.3	31.8764	2.70179	0.244915	11.0315	2.69193e-28	5.43964e-26
ENSG00000264575.1	LINC00526	33.5954	2.38044	0.216591	10.9905	4.24471e-28	8.47528e-26
ENSG00000183260.7	ABHD16B	31.5502	1.80013	0.164023	10.9749	5.04529e-28	9.95524e-26
ENSG00000225864.1	HCG4P11	336.315	1.95611	0.178415	10.9639	5.70074e-28	1.11178e-25
ENSG00000285908.1	NA	9.64612	2.99011	0.273646	10.9269	8.57296e-28	1.65271e-25
ENSG00000230212.6	AP000688.1	12.8798	3.53965	0.325308	10.8809	1.42114e-27	2.70857e-25
ENSG00000247373.3	AC055713.1	53.2817	2.18076	0.200646	10.8687	1.62558e-27	3.0634e-25
ENSG00000233230.1	AC079807.1	6.08942	2.92691	0.269345	10.8668	1.65929e-27	3.09218e-25
ENSG00000180423.4	HARBI1	55.0474	2.33775	0.215173	10.8645	1.70089e-27	3.13486e-25
ENSG00000233452.7	STXBP5-AS1	21.4176	2.3781	0.219546	10.8319	2.43006e-27	4.43011e-25
ENSG00000141002.20	TCF25	9.47859	2.12799	0.1965	10.8295	2.49596e-27	4.50132e-25
ENSG00000233822.4	HIST1H2BN	88.8382	1.53565	0.141957	10.8177	2.83738e-27	5.06261e-25
ENSG00000281741.2	AC241377.3	309.331	-0.756255	0.0701649	-10.7782	4.36126e-27	7.6997e-25
ENSG00000286950.1	NA	32.7724	1.7465	0.162241	10.7649	5.04376e-27	8.81188e-25
ENSG00000287644.1	NA	10.3	2.08893	0.194185	10.7574	5.47055e-27	9.45898e-25
ENSG00000274021.1	AC024909.2	929.63	1.05453	0.0980428	10.7558	5.56649e-27	9.52664e-25
ENSG00000248429.5	FAM198B-AS1	80.331	1.67355	0.155804	10.7414	6.50803e-27	1.10255e-24
ENSG00000258325.2	ITFG2-AS1	17.3089	2.49403	0.23253	10.7256	7.71789e-27	1.29444e-24
ENSG00000225822.4	UBXN7-AS1	5.11553	2.23785	0.208957	10.7096	9.17123e-27	1.52297e-24
ENSG00000225850.3	AL355490.1	12.6794	3.41809	0.319202	10.7082	9.31162e-27	1.53112e-24
ENSG00000229766.7	AL021396.1	11.2355	3.01468	0.281562	10.707	9.43914e-27	1.53142e-24
ENSG00000263218.2	AC127496.6	14.018	2.44285	0.228167	10.7064	9.49604e-27	1.53142e-24
ENSG00000240211.1	AC092849.1	2.91387	3.49073	0.326762	10.6828	1.22553e-26	1.95759e-24
ENSG00000104064.18	GABPB1	23.5902	1.90318	0.178539	10.6597	1.57051e-26	2.48495e-24
ENSG00000272841.1	AL139393.2	7.20735	4.3728	0.410445	10.6538	1.67412e-26	2.62415e-24
ENSG00000204520.14	MICA	44.6107	1.56226	0.146718	10.648	1.78082e-26	2.76555e-24
ENSG00000246375.3	AC107067.1	13.2502	1.86936	0.17576	10.6358	2.03005e-26	3.12367e-24
ENSG00000234750.1	AC012618.2	40.0413	1.22943	0.115611	10.6342	2.06574e-26	3.1497e-24
ENSG00000171695.10	LKAAEAR1	1.87327	3.14584	0.296467	10.6111	2.64617e-26	3.99835e-24
ENSG00000224424.8	PRKAR2A-AS1	20.0276	2.02842	0.191452	10.5949	3.14733e-26	4.71313e-24
ENSG00000131652.14	THOC6	10.8644	2.59757	0.245344	10.5875	3.40745e-26	5.05751e-24
ENSG00000143740.14	SNAP47	51.518	1.20424	0.113835	10.5788	3.73903e-26	5.50097e-24
ENSG00000272145.1	NFYC-AS1	16.6718	2.88044	0.27257	10.5677	4.20754e-26	6.13642e-24
ENSG00000132781.19	MUTYH	18.8848	1.55083	0.146781	10.5657	4.29975e-26	6.21684e-24
ENSG00000100097.12	LGALS1	23.4371	2.19322	0.208084	10.5401	5.64588e-26	8.09339e-24
ENSG00000238086.5	PPP1R26P1	63.5651	0.947906	0.0899432	10.5389	5.71402e-26	8.12166e-24
ENSG00000177971.8	IMP3	16.0626	1.39632	0.132523	10.5365	5.86469e-26	8.26576e-24
ENSG00000248468.2	AC107027.1	8.99825	2.94331	0.279819	10.5186	7.0897e-26	9.90903e-24
ENSG00000285921.1	NA	110.506	1.35252	0.128596	10.5176	7.17068e-26	9.93939e-24
ENSG00000280160.1	AC135050.7	18.8563	1.9754	0.187951	10.5102	7.75266e-26	1.0658e-23
ENSG00000275665.1	AC006449.3	36.7699	1.20073	0.114347	10.5007	8.57089e-26	1.16871e-23
ENSG00000284882.1	AL359762.1	17.9298	2.04889	0.195244	10.494	9.20761e-26	1.2454e-23
ENSG00000239213.6	NCK1-AS1	28.0267	1.86536	0.178163	10.4699	1.18731e-25	1.59308e-23
ENSG00000246323.2	AC113382.1	4.74796	3.11116	0.297725	10.4498	1.46864e-25	1.95492e-23
ENSG00000265778.3	AC018413.1	151.305	1.19409	0.114532	10.4258	1.8911e-25	2.49745e-23
ENSG00000271614.1	ATP2B1-AS1	8.36681	1.99767	0.191664	10.4228	1.95103e-25	2.55646e-23
ENSG00000237232.9	ZNF295-AS1	10.8308	1.94216	0.186366	10.4212	1.98333e-25	2.57658e-23
ENSG00000122376.12	FAM35A	65.793	2.31115	0.221787	10.4206	1.99711e-25	2.57658e-23
ENSG00000103044.11	HAS3	264.552	-0.648479	0.0623586	-10.3992	2.50033e-25	3.20119e-23
ENSG00000270194.1	AC097359.2	64.4732	0.950683	0.0916311	10.3751	3.21864e-25	4.08962e-23
ENSG00000244491.1	AL021707.5	212.061	0.831859	0.0801889	10.3737	3.26485e-25	4.11714e-23
ENSG00000279086.1	AC073130.3	82.8132	1.34674	0.130251	10.3396	4.66575e-25	5.83984e-23
ENSG00000170291.15	ELP5	17.0515	2.39066	0.231614	10.3218	5.61761e-25	6.97915e-23
ENSG00000151470.13	C4orf33	50.5482	2.86641	0.278163	10.3048	6.7044e-25	8.25984e-23
ENSG00000269439.6	AC010618.3	17.5105	2.01811	0.195854	10.3042	6.74695e-25	8.25984e-23
ENSG00000197208.6	SLC22A4	52.7429	1.7274	0.167697	10.3007	6.99304e-25	8.49908e-23
ENSG00000266933.2	AC005775.1	6.93312	2.58992	0.251561	10.2954	7.39214e-25	8.9195e-23
ENSG00000091164.13	TXNL1	36.9659	2.08592	0.20295	10.278	8.85386e-25	1.06069e-22
ENSG00000284738.1	AL358472.5	23.1279	1.73518	0.168861	10.2758	9.06065e-25	1.07777e-22
ENSG00000103148.17	NPRL3	65.6095	1.0077	0.0983268	10.2484	1.2027e-24	1.42054e-22
ENSG00000048162.21	NOP16	94.0046	1.18402	0.115555	10.2464	1.22871e-24	1.44111e-22
ENSG00000205771.6	CATSPER2P1	24.3728	1.41141	0.137934	10.2325	1.41792e-24	1.64135e-22
ENSG00000272267.2	AC021242.3	90.5434	1.27823	0.12492	10.2324	1.41901e-24	1.64135e-22
ENSG00000173653.8	RCE1	14.2213	2.02972	0.19843	10.2289	1.47179e-24	1.69074e-22
ENSG00000282961.1	PRNCR1	59.7408	1.08551	0.106354	10.2065	1.85449e-24	2.10159e-22
ENSG00000272447.1	AL135925.1	16.182	1.97948	0.194214	10.1923	2.14644e-24	2.40919e-22
ENSG00000130522.6	JUND	20.5485	1.68343	0.165173	10.1919	2.15465e-24	2.40919e-22
ENSG00000276649.1	AL117335.1	3.55021	2.30368	0.226372	10.1765	2.52448e-24	2.80401e-22
ENSG00000104886.12	PLEKHJ1	30.4134	1.50419	0.148036	10.1609	2.96212e-24	3.26847e-22
ENSG00000148187.18	MRRF	20.5137	2.77752	0.273373	10.1602	2.98533e-24	3.27255e-22
ENSG00000227766.1	HCG4P5	2212.48	1.6711	0.164828	10.1385	3.72827e-24	4.06042e-22
ENSG00000266677.1	AC087164.1	65.3179	2.25725	0.223184	10.1138	4.79636e-24	5.18997e-22
ENSG00000272078.1	AL139423.1	80.1339	0.781173	0.0772883	10.1073	5.12976e-24	5.51515e-22
ENSG00000228716.7	DHFR	13.5469	1.91222	0.189723	10.079	6.84167e-24	7.30882e-22
ENSG00000251279.1	SMIM15-AS1	6.45115	2.65746	0.263793	10.074	7.19633e-24	7.63904e-22
ENSG00000099203.7	TMED1	50.5066	1.2577	0.124871	10.072	7.34877e-24	7.7518e-22
ENSG00000286307.1	NA	83.9483	0.990601	0.0984293	10.0641	7.96254e-24	8.34673e-22
ENSG00000010072.16	SPRTN	197.73	0.984363	0.0978677	10.0581	8.46124e-24	8.81441e-22
ENSG00000272269.1	AL138724.1	38.6174	1.56828	0.15598	10.0543	8.79063e-24	9.10102e-22
ENSG00000186710.11	CFAP73	19.9167	1.49056	0.14839	10.0448	9.68083e-24	9.96116e-22
ENSG00000149489.9	ROM1	11.0753	1.82386	0.181638	10.0412	1.00472e-23	1.02751e-21
ENSG00000089775.12	ZBTB25	33.1984	1.52931	0.152407	10.0344	1.07625e-23	1.09399e-21
ENSG00000223390.1	AL445685.1	18.0815	1.26949	0.126665	10.0224	1.21457e-23	1.22716e-21
ENSG00000229018.5	PMS2P7	23.5547	2.16899	0.216891	10.0003	1.51872e-23	1.52527e-21
ENSG00000273472.1	AC096733.2	20.2296	1.71039	0.17121	9.99001	1.68569e-23	1.68288e-21
ENSG00000121104.8	FAM117A	43.5938	1.14926	0.115163	9.97941	1.8757e-23	1.86149e-21
ENSG00000204389.10	HSPA1A	37.4375	1.36355	0.13679	9.96824	2.09921e-23	2.07106e-21
ENSG00000235078.1	AC231981.1	9.14407	3.13653	0.315415	9.94412	2.67522e-23	2.6239e-21
ENSG00000026103.22	FAS	30.8867	1.7437	0.175414	9.94044	2.77585e-23	2.70677e-21
ENSG00000102901.13	CENPT	29.6874	1.63767	0.165042	9.92278	3.3141e-23	3.21295e-21
ENSG00000215692.2	AC114730.1	1.93735	3.3161	0.334741	9.90648	3.90158e-23	3.76076e-21
ENSG00000167971.16	CASKIN1	41.3704	0.833932	0.0842091	9.90311	4.03513e-23	3.86727e-21
ENSG00000141551.14	CSNK1D	342.452	1.37361	0.138901	9.88914	4.63982e-23	4.42154e-21
ENSG00000261659.2	Z92544.2	43.0005	1.48831	0.151129	9.84796	6.99468e-23	6.62796e-21
ENSG00000250186.3	AC091180.3	101.359	0.888888	0.0902971	9.84404	7.27298e-23	6.85295e-21
ENSG00000241735.2	FABP5P3	19.4068	1.6692	0.169732	9.83432	8.01059e-23	7.50579e-21
ENSG00000164934.14	DCAF13	12.9437	1.87843	0.191211	9.82381	8.89187e-23	8.28525e-21
ENSG00000253806.1	AC108002.2	3.56323	4.36284	0.444198	9.82185	9.06632e-23	8.40112e-21
ENSG00000285649.1	NA	8.84477	1.53078	0.156291	9.79441	1.18995e-22	1.09276e-20
ENSG00000260350.1	AC012173.1	11.3231	1.74498	0.178165	9.79421	1.19231e-22	1.09276e-20
ENSG00000237773.7	AC073332.1	12.564	2.49854	0.255357	9.78449	1.3126e-22	1.19647e-20
ENSG00000271581.1	AL671883.2	5396.65	1.66533	0.17062	9.76046	1.66401e-22	1.50858e-20
ENSG00000104960.15	PTOV1	146.097	0.963674	0.0988537	9.74849	1.87238e-22	1.68836e-20
ENSG00000132002.9	DNAJB1	27.9615	1.55188	0.159482	9.73073	2.22994e-22	2.00003e-20
ENSG00000257270.1	AL928654.2	30.2768	0.833638	0.0856942	9.72805	2.28936e-22	2.0424e-20
ENSG00000279413.1	AC112497.1	18.1497	1.68903	0.173953	9.70973	2.74069e-22	2.43211e-20
ENSG00000184083.12	FAM120C	9.9023	3.3917	0.350019	9.69004	3.32383e-22	2.93407e-20
ENSG00000279035.1	AC022211.4	28.491	1.24407	0.128579	9.67557	3.82959e-22	3.36282e-20
ENSG00000288604.1	NA	5.80789	3.35302	0.346641	9.67289	3.9313e-22	3.43415e-20
ENSG00000267121.6	AC008105.3	11.7393	2.41277	0.250004	9.65093	4.87132e-22	4.23325e-20
ENSG00000272030.1	AL162258.2	5.3992	2.45643	0.254626	9.64721	5.05098e-22	4.36676e-20
ENSG00000174885.13	NLRP6	53.2671	1.91076	0.198261	9.6376	5.5472e-22	4.77116e-20
ENSG00000256751.6	PLBD1-AS1	13.5108	2.62994	0.272955	9.63506	5.68577e-22	4.86539e-20
ENSG00000119673.14	ACOT2	31.8699	1.15006	0.119469	9.62642	6.18496e-22	5.26569e-20
ENSG00000248724.6	NPHP3-AS1	14.6471	1.78256	0.18525	9.62245	6.42827e-22	5.4452e-20
ENSG00000166451.13	CENPN	4.52639	2.77691	0.288865	9.61317	7.03497e-22	5.92918e-20
ENSG00000214654.8	B3GNT10	15.7739	1.29458	0.134701	9.61077	7.2006e-22	6.03843e-20
ENSG00000126895.15	AVPR2	20.3734	1.45949	0.151963	9.6043	7.66783e-22	6.39825e-20
ENSG00000230337.1	AL109811.2	5.04575	2.13766	0.223327	9.57188	1.04984e-21	8.71679e-20
ENSG00000279152.1	AC129492.7	30.5226	1.66493	0.174005	9.56827	1.08713e-21	8.98192e-20
ENSG00000267519.6	AC020916.1	100.271	0.801664	0.0838926	9.55585	1.22579e-21	1.00372e-19
ENSG00000240889.1	NDUFB2-AS1	11.3637	1.43474	0.150144	9.55576	1.22682e-21	1.00372e-19
ENSG00000269386.5	RAB11B-AS1	11.142	2.66035	0.2796	9.51482	1.82021e-21	1.48197e-19
ENSG00000167676.4	PLIN4	30.1794	1.07172	0.112735	9.50658	1.97042e-21	1.59652e-19
ENSG00000162526.7	TSSK3	94.7423	0.883965	0.0931776	9.48687	2.38064e-21	1.91962e-19
ENSG00000174939.11	ASPHD1	35.4471	-1.19274	0.125805	-9.48085	2.52232e-21	2.02413e-19
ENSG00000204599.14	TRIM39	9.77848	2.10655	0.222209	9.48006	2.5413e-21	2.02965e-19
ENSG00000263823.1	AC009831.1	41.7788	1.52467	0.160896	9.47613	2.63894e-21	2.09764e-19
ENSG00000259238.1	AC092755.2	6.92803	2.95904	0.312446	9.47056	2.78359e-21	2.20219e-19
ENSG00000267344.1	AC003070.1	57.4961	1.17411	0.124002	9.46841	2.84131e-21	2.2373e-19
ENSG00000137496.18	IL18BP	104.63	0.694249	0.0733948	9.45909	3.10621e-21	2.43446e-19
ENSG00000260111.1	AC012184.1	126.897	1.12978	0.119556	9.44978	3.39548e-21	2.64879e-19
ENSG00000126215.14	XRCC3	158.732	0.98327	0.10406	9.44906	3.41892e-21	2.65473e-19
ENSG00000251867.4	AC009812.1	3.00089	2.83296	0.300004	9.44305	3.62075e-21	2.79849e-19
ENSG00000172366.20	MCRIP2	48.9312	0.842582	0.0894051	9.42432	4.32922e-21	3.33072e-19
ENSG00000169136.12	ATF5	37.4289	-1.16234	0.123618	-9.4027	5.31811e-21	4.07284e-19
ENSG00000245768.7	AC092378.1	3.60494	2.52196	0.268309	9.39948	5.48353e-21	4.18045e-19
ENSG00000287261.1	NA	4.27361	2.19323	0.234414	9.35623	8.2635e-21	6.27129e-19
ENSG00000269910.1	AL049840.2	60.6271	0.646614	0.0691792	9.34695	9.02127e-21	6.81553e-19
ENSG00000235522.6	AC010978.1	184.98	0.811407	0.0868667	9.34083	9.55839e-21	7.16158e-19
ENSG00000259881.1	AC092384.2	35.1369	1.60303	0.171617	9.34076	9.56471e-21	7.16158e-19
ENSG00000125910.6	S1PR4	36.6006	1.53718	0.165028	9.31464	1.2237e-20	9.12173e-19
ENSG00000172613.8	RAD9A	50.15	1.08239	0.116223	9.31302	1.24246e-20	9.22057e-19
ENSG00000078319.10	PMS2P1	9.15128	1.88042	0.203068	9.26005	2.04335e-20	1.50974e-18
ENSG00000273763.2	AC007318.2	49.8421	0.84689	0.0916851	9.23694	2.5364e-20	1.86581e-18
ENSG00000236753.7	MKLN1-AS	51.5253	1.22971	0.133257	9.22813	2.75402e-20	2.01705e-18
ENSG00000226963.1	AC078883.2	16.6304	1.27617	0.138434	9.21861	3.0097e-20	2.19472e-18
ENSG00000214193.11	SH3D21	27.0903	1.57408	0.170771	9.21749	3.04147e-20	2.20829e-18
ENSG00000245025.3	AC107959.1	74.8938	1.03375	0.112203	9.21314	3.16716e-20	2.28964e-18
ENSG00000267007.1	AC012615.2	9.26483	2.20404	0.239444	9.20481	3.42273e-20	2.46378e-18
ENSG00000205790.1	DPP9-AS1	44.6651	0.850748	0.0925056	9.19672	3.69043e-20	2.63508e-18
ENSG00000111058.8	ACSS3	87.3932	1.61478	0.175584	9.19667	3.69213e-20	2.63508e-18
ENSG00000285938.1	NA	121.316	1.73755	0.189018	9.19248	3.83891e-20	2.72823e-18
ENSG00000275441.1	AC020765.2	5.56355	1.90827	0.207724	9.18657	4.05559e-20	2.87006e-18
ENSG00000140471.17	LINS1	38.2384	1.70145	0.18525	9.18459	4.13099e-20	2.91114e-18
ENSG00000166848.7	TERF2IP	18.1043	1.78161	0.194099	9.17886	4.35693e-20	3.05751e-18
ENSG00000165506.15	DNAAF2	54.9002	0.80169	0.0873644	9.17639	4.45766e-20	3.11516e-18
ENSG00000134905.17	CARS2	65.548	1.12095	0.122174	9.17503	4.51466e-20	3.1419e-18
ENSG00000234432.4	AC092171.3	28.7332	1.38854	0.151414	9.17047	4.70944e-20	3.26391e-18
ENSG00000204685.7	STARD7-AS1	146.822	0.733372	0.0801318	9.15207	5.5854e-20	3.85508e-18
ENSG00000164091.12	WDR82	93.3419	0.767336	0.0838555	9.15069	5.65692e-20	3.88844e-18
ENSG00000158793.14	NIT1	97.8252	0.867018	0.0949911	9.12736	7.01924e-20	4.80517e-18
ENSG00000139899.11	CBLN3	23.4838	1.65856	0.182021	9.11188	8.09651e-20	5.52011e-18
ENSG00000267598.1	AC011446.2	156.842	1.64328	0.180377	9.11027	8.21749e-20	5.57991e-18
ENSG00000133315.12	MACROD1	1.92597	3.04671	0.334459	9.10937	8.28629e-20	5.60394e-18
ENSG00000180769.10	WDFY3-AS2	50.7991	1.79886	0.197721	9.09794	9.20607e-20	6.20097e-18
ENSG00000135124.15	P2RX4	28.5909	1.1537	0.127067	9.07948	1.09093e-19	7.31885e-18
ENSG00000172269.19	DPAGT1	18.6238	1.4539	0.160188	9.07621	1.1242e-19	7.51196e-18
ENSG00000076053.12	RBM7	31.0486	1.55052	0.170848	9.07543	1.13231e-19	7.53616e-18
ENSG00000261079.1	AC009053.2	28.2779	1.20415	0.132793	9.06793	1.213e-19	8.0413e-18
ENSG00000257557.2	PPP1R12A-AS1	189.488	1.87632	0.206952	9.06646	1.22942e-19	8.11802e-18
ENSG00000281005.1	LINC00921	12.0206	1.38834	0.153221	9.061	1.29256e-19	8.50149e-18
ENSG00000279322.1	AL035252.4	9.67545	1.84597	0.203909	9.05289	1.39234e-19	9.12197e-18
ENSG00000114738.11	MAPKAPK3	10.2008	1.75476	0.193871	9.05117	1.41448e-19	9.23101e-18
ENSG00000272906.1	AL353708.3	6.82081	1.93772	0.214296	9.04226	1.53471e-19	9.97678e-18
ENSG00000127054.21	INTS11	63.2824	0.859064	0.0951357	9.02989	1.71848e-19	1.11283e-17
ENSG00000185291.12	IL3RA	24.4731	1.14285	0.126735	9.01762	1.9222e-19	1.23997e-17
ENSG00000243753.5	HLA-L	162.274	-0.771461	0.0858664	-8.98443	2.60068e-19	1.67121e-17
ENSG00000258777.1	HIF1A-AS1	2.57881	2.7701	0.30843	8.98128	2.67643e-19	1.71332e-17
ENSG00000247315.4	ZCCHC3	5.26574	1.57217	0.175092	8.97908	2.73034e-19	1.74119e-17
ENSG00000269243.1	AC008894.2	1030.23	0.757404	0.0845062	8.9627	3.16818e-19	2.01276e-17
ENSG00000267232.1	AC012615.5	16.7123	1.42915	0.159481	8.96126	3.20992e-19	2.03158e-17
ENSG00000267601.1	AC022966.1	109.806	1.20134	0.134266	8.94748	3.63695e-19	2.29319e-17
ENSG00000174353.17	STAG3L3	6.577	1.55596	0.174286	8.92766	4.35114e-19	2.72521e-17
ENSG00000233406.5	AL162430.1	17.967	1.15939	0.129866	8.92757	4.35462e-19	2.72521e-17
ENSG00000188186.10	LAMTOR4	33.9547	1.04035	0.116704	8.91445	4.90245e-19	3.05665e-17
ENSG00000143164.15	DCAF6	38.2978	1.80911	0.203349	8.89657	5.75987e-19	3.57795e-17
ENSG00000162510.6	MATN1	14.9214	2.30942	0.259634	8.8949	5.84696e-19	3.61864e-17
ENSG00000214063.11	TSPAN4	19.2911	1.23916	0.139636	8.87423	7.04168e-19	4.34202e-17
ENSG00000083807.10	SLC27A5	18.0301	1.64625	0.185684	8.86586	7.59168e-19	4.66402e-17
ENSG00000206503.13	HLA-A	98.9919	-0.907591	0.102425	-8.86103	7.92795e-19	4.85283e-17
ENSG00000177042.14	TMEM80	4.64563	2.03931	0.230492	8.84765	8.93801e-19	5.45121e-17
ENSG00000110057.8	UNC93B1	10.9291	1.23367	0.139607	8.83672	9.85692e-19	5.98987e-17
ENSG00000100811.14	YY1	38.0159	1.95739	0.22152	8.83617	9.90524e-19	5.9975e-17
ENSG00000279716.1	AC006128.1	62.3393	0.914936	0.10356	8.83483	1.00248e-18	6.04808e-17
ENSG00000169660.17	HEXDC	37.1476	0.862775	0.0977482	8.82651	1.07992e-18	6.4919e-17
ENSG00000275880.1	AL139385.1	3.42732	1.86226	0.211085	8.82232	1.12111e-18	6.71544e-17
ENSG00000136699.19	SMPD4	29.77	1.59312	0.18067	8.81784	1.16688e-18	6.96476e-17
ENSG00000275807.1	AC145285.6	21.618	1.16494	0.13212	8.81726	1.17293e-18	6.97604e-17
ENSG00000151136.15	BTBD11	8.07	1.81618	0.20636	8.80103	1.35565e-18	8.00598e-17
ENSG00000268886.1	AC022150.1	25.1596	1.14588	0.130438	8.78488	1.56536e-18	9.21198e-17
ENSG00000271918.1	AC034236.2	3.93409	1.9986	0.227873	8.7707	1.77566e-18	1.04131e-16
ENSG00000270959.1	LPP-AS2	9.95325	1.36969	0.156356	8.76009	1.95095e-18	1.14012e-16
ENSG00000144712.12	CAND2	61.4751	-0.888758	0.101503	-8.75597	2.02354e-18	1.17843e-16
ENSG00000272768.1	AC004854.2	8.59437	2.1213	0.242392	8.7515	2.1054e-18	1.22186e-16
ENSG00000109390.13	NDUFC1	32.1103	1.09012	0.124576	8.75059	2.12233e-18	1.22744e-16
ENSG00000261546.1	AC135782.3	55.8847	0.741309	0.0848083	8.741	2.31057e-18	1.33171e-16
ENSG00000287263.1	NA	73.7914	1.38552	0.158589	8.73651	2.40419e-18	1.38092e-16
ENSG00000237586.3	AC090192.1	8.1047	1.77478	0.203169	8.73552	2.42548e-18	1.3884e-16
ENSG00000166704.11	ZNF606	23.3569	1.33475	0.152816	8.73433	2.45101e-18	1.39824e-16
ENSG00000111817.19	DSE	77.4652	0.99652	0.114163	8.72888	2.57205e-18	1.46232e-16
ENSG00000129128.13	SPCS3	31.0777	2.14619	0.246108	8.72054	2.76885e-18	1.56889e-16
ENSG00000257551.1	HLX-AS1	6.52307	2.51132	0.288003	8.71978	2.78741e-18	1.57409e-16
ENSG00000259515.1	AL117209.1	5.43321	1.68447	0.193211	8.71829	2.82428e-18	1.58956e-16
ENSG00000233750.3	CICP27	153.884	1.57003	0.18013	8.71607	2.88016e-18	1.61559e-16
ENSG00000250635.1	CXXC5-AS1	5.83091	1.60044	0.183779	8.70846	3.08035e-18	1.72212e-16
ENSG00000171703.17	TCEA2	29.2029	1.32472	0.152209	8.70334	3.22271e-18	1.78978e-16
ENSG00000139211.7	AMIGO2	4.47815	1.91394	0.219921	8.70284	3.23682e-18	1.79168e-16
ENSG00000231752.6	EMBP1	5.21815	2.71366	0.311929	8.69962	3.32985e-18	1.83711e-16
ENSG00000269559.2	AC093677.2	2.89343	2.97978	0.342666	8.69587	3.4417e-18	1.89259e-16
ENSG00000267323.1	SLC25A1P5	17.0706	1.1634	0.133795	8.6954	3.45623e-18	1.89438e-16
ENSG00000203876.10	ADD3-AS1	6.7766	2.43916	0.28074	8.6883	3.67914e-18	2.00999e-16
ENSG00000267283.1	AC005306.1	6.08355	1.74588	0.20183	8.65024	5.1391e-18	2.79848e-16
ENSG00000278616.1	BEND3P3	52.6157	1.21773	0.141121	8.62894	6.19231e-18	3.36108e-16
ENSG00000188368.10	PRR19	2.40084	2.20322	0.255803	8.61296	7.12002e-18	3.85216e-16
ENSG00000118096.10	IFT46	13.0794	1.38481	0.160876	8.6079	7.44081e-18	4.00925e-16
ENSG00000214013.9	GANC	30.433	1.54692	0.179715	8.60764	7.45818e-18	4.00925e-16
ENSG00000259075.6	POC1B-GALNT4	13.3504	1.39957	0.162656	8.60444	7.66896e-18	4.10939e-16
ENSG00000100314.4	CABP7	35.8729	0.801986	0.0932293	8.6023	7.81355e-18	4.17353e-16
ENSG00000161999.13	JMJD8	82.4482	0.711656	0.0829982	8.57436	9.96417e-18	5.30537e-16
ENSG00000261840.3	AC093249.6	7.57516	1.82153	0.212886	8.55637	1.16478e-17	6.1822e-16
ENSG00000184986.11	TMEM121	5.79822	2.69527	0.315039	8.55535	1.17511e-17	6.21736e-16
ENSG00000224721.1	AC007182.1	41.3631	1.1417	0.133498	8.55218	1.2079e-17	6.3707e-16
ENSG00000287721.1	NA	2.84955	2.11655	0.247501	8.55166	1.21329e-17	6.37911e-16
ENSG00000114631.11	PODXL2	2.06674	2.75207	0.322909	8.52275	1.55805e-17	8.16616e-16
ENSG00000249884.8	RNF103-CHMP3	2.96402	2.7704	0.325142	8.5206	1.58736e-17	8.29381e-16
ENSG00000240857.2	RDH14	4.20799	2.55931	0.300793	8.50856	1.7611e-17	9.17305e-16
ENSG00000225032.5	AL162586.1	11.6666	1.71555	0.201978	8.49378	2.00025e-17	1.03544e-15
ENSG00000248668.3	OXCT1-AS1	6.08372	3.16865	0.373206	8.49035	2.06018e-17	1.05992e-15
ENSG00000231728.5	AC234782.2	2.97076	2.52903	0.298101	8.48379	2.1798e-17	1.11803e-15
ENSG00000116791.14	CRYZ	31.8088	1.36546	0.161073	8.47729	2.30499e-17	1.17864e-15
ENSG00000109118.14	PHF12	44.5864	1.3392	0.158017	8.47503	2.35016e-17	1.19808e-15
ENSG00000261641.2	AL031600.3	30.4445	1.19358	0.140964	8.46725	2.51263e-17	1.27703e-15
ENSG00000273010.1	AL360270.3	130.482	1.00796	0.119175	8.45781	2.72436e-17	1.38045e-15
ENSG00000249375.8	CASC11	18.8748	1.49803	0.177747	8.42792	3.51862e-17	1.77754e-15
ENSG00000151093.8	OXSM	5.25982	1.66087	0.197265	8.41947	3.78204e-17	1.90488e-15
ENSG00000163660.12	CCNL1	52.7317	0.845918	0.100684	8.40172	4.39982e-17	2.2094e-15
ENSG00000278993.1	AC002350.1	21.9894	1.43371	0.170663	8.40078	4.43529e-17	2.21967e-15
ENSG00000173110.8	HSPA6	73.1903	1.66112	0.197741	8.40048	4.44674e-17	2.21967e-15
ENSG00000268112.1	AC008761.1	7.73183	1.33054	0.158999	8.36822	5.84965e-17	2.91129e-15
ENSG00000264247.2	LINC00909	15.1837	2.44869	0.29266	8.36701	5.90973e-17	2.93249e-15
ENSG00000213970.4	AC006122.1	18.5041	0.908767	0.108714	8.35926	6.31118e-17	3.11387e-15
ENSG00000178015.5	GPR150	7.22859	1.66618	0.199322	8.35924	6.31239e-17	3.11387e-15
ENSG00000120802.14	TMPO	17.0381	1.7533	0.210081	8.34584	7.07106e-17	3.47788e-15
ENSG00000248564.1	AC079140.1	8.15611	1.38293	0.165779	8.342	7.30454e-17	3.58221e-15
ENSG00000183784.7	C9orf66	291.722	1.06104	0.127302	8.33486	7.75893e-17	3.79396e-15
ENSG00000067560.13	RHOA	48.9828	1.32801	0.159356	8.33363	7.84013e-17	3.82252e-15
ENSG00000126453.9	BCL2L12	38.6112	0.708283	0.0850759	8.32531	8.41073e-17	4.08884e-15
ENSG00000213760.11	ATP6V1G2	4.27881	2.41509	0.290235	8.32114	8.71232e-17	4.22321e-15
ENSG00000288012.1	NA	27.0389	1.28691	0.15467	8.32035	8.77075e-17	4.23928e-15
ENSG00000263624.1	AC055811.1	71.7957	0.610016	0.0734547	8.30467	1.00101e-16	4.81061e-15
ENSG00000233098.9	CCDC144NL-AS1	76.351	0.76161	0.0919323	8.28446	1.18644e-16	5.68543e-15
ENSG00000260051.1	AL031600.1	10.4563	1.64599	0.198759	8.28134	1.21793e-16	5.81971e-15
ENSG00000148358.20	GPR107	25.798	1.15213	0.139313	8.27006	1.33893e-16	6.36491e-15
ENSG00000229372.1	SZT2-AS1	7.20296	1.46179	0.176758	8.27	1.33962e-16	6.36491e-15
ENSG00000118292.9	C1orf54	37.6246	0.810556	0.09815	8.25834	1.47709e-16	6.99823e-15
ENSG00000153391.16	INO80C	5.25103	2.47982	0.300475	8.25301	1.54451e-16	7.29703e-15
ENSG00000029364.12	SLC39A9	14.599	1.63683	0.198731	8.23644	1.77416e-16	8.35848e-15
ENSG00000139318.8	DUSP6	44.007	1.11286	0.135171	8.23294	1.82677e-16	8.58223e-15
ENSG00000108349.17	CASC3	16.5837	1.60498	0.195005	8.23049	1.86451e-16	8.73508e-15
ENSG00000235586.1	AC011247.2	2.90747	2.28241	0.277637	8.22086	2.02044e-16	9.43922e-15
ENSG00000119669.5	IRF2BPL	8.54658	1.61153	0.196198	8.21376	2.14362e-16	9.95921e-15
ENSG00000286193.2	NA	1.59633	3.09214	0.376526	8.21227	2.17047e-16	1.00561e-14
ENSG00000233483.3	AC008105.2	12.6499	1.12904	0.137917	8.18635	2.69258e-16	1.24407e-14
ENSG00000234665.9	AL512625.3	12.8097	1.45715	0.178053	8.18382	2.74985e-16	1.26705e-14
ENSG00000271360.1	AL512631.2	1.59028	2.46173	0.301296	8.17047	3.07178e-16	1.4115e-14
ENSG00000241973.11	PI4KA	17.6908	1.55957	0.191168	8.15809	3.40364e-16	1.55972e-14
ENSG00000259945.1	AC027682.2	20.0041	1.19668	0.146694	8.15767	3.41561e-16	1.56094e-14
ENSG00000163945.19	UVSSA	21.9793	0.967266	0.118621	8.15422	3.51431e-16	1.60168e-14
ENSG00000177640.16	CASC2	8.9311	2.7877	0.341955	8.15226	3.57199e-16	1.62356e-14
ENSG00000232818.2	RPS2P32	6.06573	1.35597	0.166602	8.13894	3.9874e-16	1.80748e-14
ENSG00000233493.4	TMEM238	1.3668	3.02054	0.371402	8.1328	4.19485e-16	1.89639e-14
ENSG00000149554.13	CHEK1	3.12207	2.13723	0.262903	8.12933	4.3168e-16	1.94627e-14
ENSG00000169727.12	GPS1	14.3144	1.5173	0.186819	8.12176	4.59477e-16	2.06605e-14
ENSG00000277922.1	RF02122	18.3847	1.48486	0.182923	8.11743	4.76145e-16	2.13527e-14
ENSG00000286444.1	NA	13.304	1.27961	0.157851	8.10642	5.21325e-16	2.33164e-14
ENSG00000234608.8	MAPKAPK5-AS1	9.00093	1.54308	0.190388	8.10488	5.27956e-16	2.35502e-14
ENSG00000261898.2	AC091153.4	7.37408	1.54666	0.191178	8.09014	5.9595e-16	2.65127e-14
ENSG00000084090.13	STARD7	10.2378	1.71503	0.212229	8.08103	6.42214e-16	2.84953e-14
ENSG00000260005.6	AC027601.1	66.8715	0.780331	0.0965775	8.07984	6.48531e-16	2.86996e-14
ENSG00000278156.2	TSC22D1-AS1	15.8882	1.38398	0.171318	8.07843	6.56067e-16	2.89567e-14
ENSG00000273199.1	AP000692.2	4.85409	1.78181	0.220644	8.0755	6.72004e-16	2.95823e-14
ENSG00000268069.2	AC004466.1	58.6822	0.747043	0.0925549	8.07136	6.95218e-16	3.05241e-14
ENSG00000262456.1	AC006435.1	70.8585	0.715054	0.0886323	8.06764	7.167e-16	3.13851e-14
ENSG00000259792.1	AC104758.2	15.041	0.938097	0.116462	8.05499	7.94861e-16	3.47172e-14
ENSG00000164708.6	PGAM2	89.8067	1.06778	0.13289	8.03506	9.35327e-16	4.07462e-14
ENSG00000259843.2	AC007610.1	3.35072	1.85654	0.231154	8.03162	9.61976e-16	4.16926e-14
ENSG00000136371.11	MTHFS	4.05566	2.65913	0.331083	8.03161	9.62023e-16	4.16926e-14
ENSG00000170634.13	ACYP2	4.1832	2.59742	0.324575	8.00253	1.21891e-15	5.26897e-14
ENSG00000253102.1	AC004707.1	6.93012	1.70852	0.213549	8.00058	1.23834e-15	5.33919e-14
ENSG00000285796.1	NA	5.18075	1.32886	0.166144	7.99823	1.26225e-15	5.42831e-14
ENSG00000279753.1	AC011558.1	413.478	1.36019	0.170157	7.99373	1.30914e-15	5.61558e-14
ENSG00000287967.1	NA	43.1526	1.34775	0.168692	7.98937	1.35626e-15	5.80286e-14
ENSG00000263756.1	AL645941.3	88.1257	0.786907	0.0985308	7.9864	1.38931e-15	5.92914e-14
ENSG00000248980.1	AC019163.1	5.21532	1.57432	0.197737	7.96171	1.69681e-15	7.22307e-14
ENSG00000278970.2	HEIH	9.67018	1.46799	0.184773	7.9448	1.9451e-15	8.25903e-14
ENSG00000011260.14	UTP18	5.2683	1.75614	0.221355	7.9336	2.12883e-15	9.01634e-14
ENSG00000279641.1	AC120057.3	469.983	0.822352	0.103703	7.92986	2.19391e-15	9.2686e-14
ENSG00000003402.20	CFLAR	137.368	1.0721	0.135216	7.92882	2.21234e-15	9.32294e-14
ENSG00000107902.14	LHPP	35.9684	0.709717	0.0895408	7.92618	2.25985e-15	9.49931e-14
ENSG00000188603.22	CLN3	108.378	1.57575	0.198844	7.92459	2.28904e-15	9.59794e-14
ENSG00000279187.1	AC027601.5	19.9564	0.9879	0.124673	7.92396	2.30067e-15	9.62264e-14
ENSG00000241489.8	AC244197.3	20.6805	1.18282	0.149489	7.91245	2.52374e-15	1.05294e-13
ENSG00000197530.12	MIB2	132.245	1.20108	0.152056	7.89896	2.81251e-15	1.16761e-13
ENSG00000223461.1	AC004471.1	16.7297	1.32791	0.168397	7.88561	3.12995e-15	1.29619e-13
ENSG00000113318.11	MSH3	6.59567	1.61383	0.204819	7.87931	3.29187e-15	1.35988e-13
ENSG00000272288.6	AL451165.2	10.4293	1.53722	0.195144	7.87736	3.34377e-15	1.37793e-13
ENSG00000133773.12	CCDC59	4.08139	2.01203	0.25549	7.87515	3.4033e-15	1.39902e-13
ENSG00000273398.6	AC017083.3	6.57383	1.56159	0.198321	7.87408	3.4325e-15	1.40758e-13
ENSG00000139946.10	PELI2	29.6836	1.55252	0.197356	7.86663	3.64309e-15	1.49029e-13
ENSG00000148935.11	GAS2	50.3087	0.822672	0.10459	7.8657	3.67051e-15	1.49785e-13
ENSG00000187260.16	WDR86	56.0915	0.792294	0.100811	7.85923	3.86508e-15	1.57343e-13
ENSG00000231890.8	DARS-AS1	26.2429	1.32494	0.168638	7.85672	3.94336e-15	1.60141e-13
ENSG00000188958.9	UTS2B	4.576	2.18453	0.278063	7.85625	3.95806e-15	1.60349e-13
ENSG00000274092.1	AC106739.2	4.10755	2.51996	0.320895	7.85291	4.06495e-15	1.64283e-13
ENSG00000240057.6	AC078785.1	6.09872	2.17407	0.276986	7.84904	4.19241e-15	1.69027e-13
ENSG00000279592.1	AC010653.2	25.4891	0.94185	0.120141	7.83951	4.52301e-15	1.81483e-13
ENSG00000253653.1	AC009185.1	3.77515	1.79808	0.229533	7.83361	4.74047e-15	1.89754e-13
ENSG00000213398.8	LCAT	44.8984	0.988388	0.126289	7.82637	5.02141e-15	2.00522e-13
ENSG00000271551.2	AL355297.4	12.1549	0.974714	0.124637	7.82045	5.26331e-15	2.09682e-13
ENSG00000148331.12	ASB6	66.0013	0.670366	0.0857306	7.81944	5.30569e-15	2.1087e-13
ENSG00000225393.1	BX571846.1	21.0964	0.696986	0.0893579	7.79993	6.19405e-15	2.45595e-13
ENSG00000173080.6	RXFP4	36.9407	0.626269	0.0804411	7.78544	6.94727e-15	2.7481e-13
ENSG00000265298.1	AC132812.1	181.394	0.68851	0.0884593	7.78336	7.06226e-15	2.78702e-13
ENSG00000105808.18	RASA4	23.7199	1.40086	0.180135	7.77673	7.44248e-15	2.93017e-13
ENSG00000120647.10	CCDC77	32.1479	0.896093	0.115326	7.77008	7.84363e-15	3.08088e-13
ENSG00000286999.1	NA	78.9314	0.830584	0.1069	7.76971	7.8663e-15	3.08256e-13
ENSG00000180398.13	MCFD2	9.96441	2.09294	0.269441	7.76771	7.99161e-15	3.12436e-13
ENSG00000118557.16	PMFBP1	22.5523	0.912198	0.117669	7.75226	9.02744e-15	3.52112e-13
ENSG00000275552.1	AC243965.2	25.4522	0.969614	0.125166	7.74664	9.43581e-15	3.67187e-13
ENSG00000261691.1	Z97986.1	7.5027	1.82974	0.236493	7.73696	1.01823e-14	3.9532e-13
ENSG00000260507.1	AC133919.1	12.0476	1.51292	0.195605	7.73459	1.03736e-14	4.01816e-13
ENSG00000146700.9	SSC4D	4.04266	1.89709	0.245656	7.72254	1.1403e-14	4.39658e-13
ENSG00000254485.5	AC026191.1	3.9175	1.82701	0.236718	7.71808	1.18095e-14	4.54285e-13
ENSG00000103253.19	HAGHL	21.1887	1.0918	0.141505	7.71567	1.20349e-14	4.61897e-13
ENSG00000213150.2	AL512430.1	7.77079	1.75293	0.227216	7.71483	1.21146e-14	4.63895e-13
ENSG00000115685.15	PPP1R7	11.9123	1.63263	0.21179	7.70874	1.27068e-14	4.85465e-13
ENSG00000261971.8	MMP25-AS1	1317.92	1.27486	0.165406	7.70744	1.28364e-14	4.89299e-13
ENSG00000245281.8	AC124242.1	9.12003	2.14734	0.279017	7.69608	1.40307e-14	5.33613e-13
ENSG00000286186.1	NA	35.8612	0.636236	0.0828165	7.68248	1.56042e-14	5.92113e-13
ENSG00000095794.19	CREM	2.49656	2.24337	0.292624	7.6664	1.76896e-14	6.6973e-13
ENSG00000159131.17	GART	17.7665	0.937715	0.12245	7.65796	1.88907e-14	7.13592e-13
ENSG00000272092.1	AC087623.3	8.66656	1.25607	0.164419	7.63947	2.18125e-14	8.20268e-13
ENSG00000232491.1	SAPCD2P3	1.398	2.4042	0.315167	7.62832	2.37826e-14	8.92352e-13
ENSG00000257545.5	AC079385.1	4.1004	1.58916	0.208398	7.62558	2.42931e-14	9.09474e-13
ENSG00000287475.1	NA	2.03354	2.21861	0.291101	7.62144	2.50862e-14	9.37073e-13
ENSG00000107815.10	TWNK	6.99773	2.37678	0.312257	7.61163	2.70652e-14	1.00875e-12
ENSG00000262678.1	AC004771.5	3.28951	2.10035	0.27613	7.60639	2.81868e-14	1.04822e-12
ENSG00000104872.11	PIH1D1	4.85017	1.5857	0.208513	7.6048	2.85351e-14	1.05883e-12
ENSG00000026025.16	VIM	93.8092	1.16623	0.153412	7.60198	2.91639e-14	1.07977e-12
ENSG00000178977.3	LINC00324	64.9905	0.750965	0.0989144	7.59207	3.14833e-14	1.16308e-12
ENSG00000161298.18	ZNF382	9.002	2.35647	0.310399	7.59175	3.15618e-14	1.16342e-12
ENSG00000167700.9	MFSD3	2.3851	2.0092	0.265205	7.57606	3.5621e-14	1.31017e-12
ENSG00000185024.17	BRF1	5.58682	1.75654	0.232046	7.56979	3.73835e-14	1.37198e-12
ENSG00000227855.3	DPY19L2P3	3.10141	1.87675	0.24816	7.56265	3.94946e-14	1.4463e-12
ENSG00000066336.12	SPI1	22.499	-1.03275	0.136579	-7.56153	3.98359e-14	1.45562e-12
ENSG00000188707.6	ZBED6CL	18.0547	1.12357	0.148828	7.54948	4.37001e-14	1.59334e-12
ENSG00000286883.1	NA	23.7281	0.786343	0.104301	7.53921	4.72832e-14	1.72025e-12
ENSG00000071462.12	BUD23	15.682	1.41226	0.187506	7.53182	5.00369e-14	1.81649e-12
ENSG00000268149.1	AC010336.4	20.6916	1.48153	0.196947	7.52247	5.37493e-14	1.94705e-12
ENSG00000244151.1	AC010973.2	20.9109	0.689848	0.0917219	7.52109	5.43223e-14	1.96356e-12
ENSG00000273599.1	AL731571.1	130.943	0.721915	0.0960517	7.51591	5.65183e-14	2.03855e-12
ENSG00000260267.1	AC026471.1	7.88842	1.3599	0.181027	7.5121	5.81846e-14	2.09415e-12
ENSG00000236528.1	AL033528.2	17.2412	1.11512	0.148496	7.50938	5.94069e-14	2.13356e-12
ENSG00000153093.20	ACOXL	15.5265	1.12626	0.150106	7.50312	6.23154e-14	2.23323e-12
ENSG00000259755.1	AC090907.2	7.59462	1.39873	0.186878	7.48475	7.16819e-14	2.56343e-12
ENSG00000244165.2	P2RY11	20.1779	-0.66667	0.0890847	-7.48356	7.23361e-14	2.58132e-12
ENSG00000136457.10	CHAD	7.85589	1.48015	0.197931	7.47808	7.54165e-14	2.68553e-12
ENSG00000122483.17	CCDC18	184.01	1.08912	0.14574	7.47307	7.8346e-14	2.78394e-12
ENSG00000172007.7	RAB33B	37.3312	1.16464	0.155879	7.47143	7.93288e-14	2.8129e-12
ENSG00000283064.1	AL353759.1	41.0208	0.77412	0.103672	7.46704	8.20162e-14	2.90206e-12
ENSG00000108592.17	FTSJ3	44.9853	0.633973	0.0849295	7.4647	8.34881e-14	2.94792e-12
ENSG00000259498.1	TPM1-AS	12.6606	1.91715	0.257011	7.45941	8.69086e-14	3.06225e-12
ENSG00000118804.8	STBD1	2.35588	2.55749	0.342886	7.45872	8.73691e-14	3.07202e-12
ENSG00000237036.5	ZEB1-AS1	11.9534	1.47296	0.197522	7.45718	8.83916e-14	3.10147e-12
ENSG00000260274.1	AC068338.2	30.1032	0.629167	0.0844226	7.45259	9.15247e-14	3.2047e-12
ENSG00000259954.1	IL21R-AS1	85.4228	0.76696	0.102944	7.4503	9.31264e-14	3.25399e-12
ENSG00000130363.12	RSPH3	5.38311	1.88137	0.253047	7.43488	1.04665e-13	3.64958e-12
ENSG00000261442.1	AC023830.1	37.7748	0.933305	0.125686	7.42568	1.12198e-13	3.89604e-12
ENSG00000116809.12	ZBTB17	14.7284	0.951539	0.128186	7.4231	1.14413e-13	3.96473e-12
ENSG00000232581.1	AC079742.1	17.7698	0.800737	0.107999	7.41432	1.22247e-13	4.22748e-12
ENSG00000182873.5	PRKCZ-AS1	17.5748	0.855669	0.115481	7.4096	1.26682e-13	4.35391e-12
ENSG00000225973.4	PIGBOS1	23.6355	2.16585	0.292856	7.39562	1.40755e-13	4.82768e-12
ENSG00000166482.12	MFAP4	18.0778	0.826849	0.111878	7.39066	1.46097e-13	5.00007e-12
ENSG00000012061.16	ERCC1	30.0952	0.772751	0.104561	7.39041	1.46377e-13	5.00007e-12
ENSG00000143819.12	EPHX1	42.4784	0.652858	0.0883581	7.38877	1.48191e-13	5.05175e-12
ENSG00000214708.4	AC116407.1	3.86768	1.75524	0.237887	7.37847	1.60121e-13	5.44735e-12
ENSG00000268509.2	AC026202.3	29.5584	0.957669	0.130055	7.36355	1.79079e-13	6.07998e-12
ENSG00000160973.8	FOXH1	61.6147	-0.651414	0.0885456	-7.35682	1.88341e-13	6.38153e-12
ENSG00000255026.1	AC136475.3	20.5898	1.292	0.175635	7.35612	1.89326e-13	6.40197e-12
ENSG00000271797.1	AC008494.3	30.8808	1.117	0.151863	7.3553	1.90495e-13	6.42855e-12
ENSG00000154099.18	DNAAF1	23.1321	0.871467	0.118661	7.34416	2.07057e-13	6.97343e-12
ENSG00000259952.1	AC009133.2	82.3797	1.28574	0.175696	7.31796	2.51763e-13	8.46205e-12
ENSG00000270330.1	AL009183.1	3.05837	2.398	0.327913	7.31292	2.61407e-13	8.76865e-12
ENSG00000157734.14	SNX22	722.899	0.74846	0.102355	7.3124	2.62416e-13	8.7849e-12
ENSG00000162576.17	MXRA8	13.9364	1.24925	0.170859	7.31158	2.64019e-13	8.82098e-12
ENSG00000160683.5	CXCR5	214.916	0.684587	0.0936406	7.3108	2.65557e-13	8.85472e-12
ENSG00000116032.5	GRIN3B	10.0274	-1.14087	0.156298	-7.29935	2.89171e-13	9.62297e-12
ENSG00000255737.2	AGAP2-AS1	30.5092	0.789321	0.108234	7.29275	3.03692e-13	1.00862e-11
ENSG00000258738.1	AL121603.2	56.8823	0.974697	0.133714	7.28941	3.11325e-13	1.03192e-11
ENSG00000260091.1	AC093752.3	40.5814	0.749759	0.102876	7.28798	3.14643e-13	1.04086e-11
ENSG00000258096.1	AC025031.2	3.43929	1.82521	0.250484	7.28674	3.1755e-13	1.04733e-11
ENSG00000180953.11	ST20	6.27617	2.49152	0.341931	7.28661	3.17847e-13	1.04733e-11
ENSG00000287884.1	NA	18.6717	0.651462	0.0895515	7.27472	3.47142e-13	1.14162e-11
ENSG00000178342.4	KCNG2	7.55633	1.50147	0.206619	7.26688	3.6789e-13	1.20748e-11
ENSG00000237296.9	SMG1P1	25.1462	1.1917	0.164252	7.25528	4.00826e-13	1.31302e-11
ENSG00000258317.1	AC034102.6	65.7933	0.687982	0.094958	7.24512	4.32072e-13	1.41261e-11
ENSG00000114395.11	CYB561D2	57.8717	0.595924	0.0823727	7.23448	4.67316e-13	1.52487e-11
ENSG00000267551.3	AC005264.1	17.7652	0.803456	0.111079	7.23323	4.71654e-13	1.53603e-11
ENSG00000145217.14	SLC26A1	45.7611	0.908915	0.125704	7.23059	4.80916e-13	1.56316e-11
ENSG00000212807.2	OR2A42	307.768	1.00621	0.139296	7.2235	5.06677e-13	1.64371e-11
ENSG00000256537.5	SMIM10L1	67.3432	0.940579	0.13052	7.2064	5.74505e-13	1.86015e-11
ENSG00000236548.2	RNF217-AS1	3.89907	1.72478	0.239391	7.20488	5.8096e-13	1.87743e-11
ENSG00000253438.4	PCAT1	50.8291	0.962195	0.13375	7.19399	6.29263e-13	2.02962e-11
ENSG00000224699.9	LAMTOR5-AS1	11.1611	1.1832	0.164593	7.18862	6.5449e-13	2.10693e-11
ENSG00000172725.14	CORO1B	193.751	0.948422	0.132009	7.18451	6.74483e-13	2.16713e-11
ENSG00000281490.1	CICP14	168.78	0.679102	0.094535	7.1836	6.78998e-13	2.17747e-11
ENSG00000008382.16	MPND	5.31964	1.53646	0.213952	7.18133	6.90341e-13	2.20962e-11
ENSG00000260097.3	SPDYE6	215.194	-0.991225	0.138436	-7.16015	8.05903e-13	2.57459e-11
ENSG00000234793.1	AC114730.2	8.86288	1.30275	0.182072	7.15513	8.35967e-13	2.66556e-11
ENSG00000181704.12	YIPF6	21.4603	2.05695	0.287524	7.15401	8.42772e-13	2.68216e-11
ENSG00000239732.3	TLR9	51.317	0.721139	0.100865	7.14958	8.70432e-13	2.76494e-11
ENSG00000127585.12	FBXL16	25.2273	0.602092	0.0842393	7.1474	8.84368e-13	2.8039e-11
ENSG00000184441.4	AP001062.1	50.8796	0.724157	0.101384	7.14273	9.14942e-13	2.89536e-11
ENSG00000261819.1	AC138932.3	7.96281	1.42013	0.198886	7.14041	9.30544e-13	2.93919e-11
ENSG00000272661.1	AC021097.1	25.3707	0.782185	0.109577	7.13824	9.45325e-13	2.98026e-11
ENSG00000172780.17	RAB43	6.36457	2.52966	0.354445	7.13696	9.5417e-13	3.0025e-11
ENSG00000267047.1	AC040977.2	4.64935	-4.38792	0.616417	-7.11843	1.0916e-12	3.42212e-11
ENSG00000197705.10	KLHL14	9.98224	1.65574	0.232657	7.11665	1.1058e-12	3.46017e-11
ENSG00000170445.16	HARS	50.5349	0.727256	0.102343	7.10607	1.19391e-12	3.72893e-11
ENSG00000287629.1	NA	49.2788	0.63512	0.0894763	7.09819	1.26401e-12	3.94051e-11
ENSG00000064933.18	PMS1	5.73378	1.64092	0.231582	7.08572	1.38327e-12	4.30429e-11
ENSG00000178726.7	THBD	8.27758	1.60335	0.226513	7.07839	1.45835e-12	4.52116e-11
ENSG00000249971.1	AC104116.1	58.3571	0.914964	0.129621	7.05878	1.67973e-12	5.19785e-11
ENSG00000231711.2	LINC00899	12.3882	1.84341	0.261353	7.05334	1.74676e-12	5.39535e-11
ENSG00000279827.1	AC136469.2	4.85476	1.6116	0.228657	7.0481	1.81372e-12	5.59186e-11
ENSG00000186010.19	NDUFA13	7.80048	1.06853	0.151798	7.03916	1.93398e-12	5.9517e-11
ENSG00000283268.1	TEX54	5.94396	1.16605	0.16579	7.03329	2.01718e-12	6.19636e-11
ENSG00000142530.11	FAM71E1	2.79456	1.80665	0.256946	7.03123	2.04717e-12	6.27698e-11
ENSG00000280407.2	AC132872.4	124.604	0.596155	0.0847941	7.03062	2.05614e-12	6.29012e-11
ENSG00000197774.13	EME2	259.815	0.591217	0.0843064	7.01273	2.33717e-12	7.12708e-11
ENSG00000197620.11	CXorf40A	8.278	1.1854	0.169155	7.0078	2.421e-12	7.36934e-11
ENSG00000203739.4	AL645568.1	10.6485	0.952786	0.136046	7.00341	2.49806e-12	7.59013e-11
ENSG00000285190.1	AC018754.1	106.213	1.01396	0.144811	7.00195	2.52423e-12	7.65577e-11
ENSG00000275763.3	C18orf65	3.17705	2.14992	0.308068	6.97869	2.97935e-12	8.98736e-11
ENSG00000256034.1	AP002770.1	30.5324	1.27745	0.183122	6.97591	3.03906e-12	9.15099e-11
ENSG00000240418.1	AC020917.1	28.0958	0.773594	0.111108	6.96255	3.34168e-12	1.00083e-10
ENSG00000262136.1	AC092115.3	34.5132	0.73523	0.105638	6.9599	3.40525e-12	1.01805e-10
ENSG00000231340.1	ACTG1P10	39.7965	0.759969	0.109212	6.95869	3.43459e-12	1.025e-10
ENSG00000264739.1	AC093484.2	15.1388	0.931974	0.134293	6.93988	3.9244e-12	1.16909e-10
ENSG00000131409.13	LRRC4B	1.94022	1.97059	0.284168	6.93459	4.07404e-12	1.20938e-10
ENSG00000279605.1	AC067930.6	516.603	0.73552	0.106146	6.92933	4.22826e-12	1.24907e-10
ENSG00000262420.3	AC007613.1	18.5486	0.758209	0.109438	6.92819	4.26274e-12	1.2565e-10
ENSG00000235831.7	BHLHE40-AS1	30.0764	0.957966	0.138317	6.9259	4.33222e-12	1.27251e-10
ENSG00000130193.8	THEM6	13.2875	0.982916	0.141926	6.92555	4.34285e-12	1.2734e-10
ENSG00000165671.21	NSD1	172.72	0.792236	0.114554	6.9158	4.6522e-12	1.36172e-10
ENSG00000186645.10	SPDYE17	202.391	-0.613607	0.0888132	-6.90896	4.88214e-12	1.42654e-10
ENSG00000143158.11	MPC2	7.90322	1.82986	0.264864	6.90869	4.89137e-12	1.42675e-10
ENSG00000162032.16	SPSB3	31.5327	0.755593	0.109409	6.90612	4.9808e-12	1.45031e-10
ENSG00000158615.9	PPP1R15B	17.4266	0.76024	0.110177	6.90017	5.19395e-12	1.50976e-10
ENSG00000140400.17	MAN2C1	7.27669	1.24875	0.180981	6.89988	5.20464e-12	1.51025e-10
ENSG00000107736.21	CDH23	245.729	0.836795	0.121286	6.89935	5.22428e-12	1.51121e-10
ENSG00000204659.5	CBY3	6.142	1.17178	0.16984	6.8993	5.226e-12	1.51121e-10
ENSG00000068028.17	RASSF1	12.7105	1.53968	0.223318	6.89457	5.40298e-12	1.5597e-10
ENSG00000179477.11	ALOX12B	3.06405	2.12412	0.309055	6.87294	6.28929e-12	1.81244e-10
ENSG00000105072.9	C19orf44	79.3631	0.69854	0.101644	6.87241	6.31243e-12	1.81599e-10
ENSG00000260367.2	AC109460.1	19.2177	0.717031	0.104353	6.87121	6.366e-12	1.82826e-10
ENSG00000132635.17	PCED1A	3.89665	1.48426	0.216044	6.8702	6.41103e-12	1.83725e-10
ENSG00000254402.7	LRRC24	13.0435	1.3015	0.189447	6.87002	6.41919e-12	1.83725e-10
ENSG00000173065.13	FAM222B	11.1076	1.17566	0.171165	6.86859	6.48375e-12	1.85256e-10
ENSG00000204264.12	PSMB8	77.5262	0.62971	0.0917615	6.86246	6.76844e-12	1.93062e-10
ENSG00000211772.11	TRBC2	27.98	-0.848048	0.123605	-6.86097	6.83963e-12	1.94761e-10
ENSG00000011600.12	TYROBP	36.5773	-0.780389	0.113791	-6.85811	6.97761e-12	1.98353e-10
ENSG00000177340.5	AC024940.1	12.1519	1.01398	0.147969	6.85262	7.25079e-12	2.0577e-10
ENSG00000130787.14	HIP1R	77.7773	0.844335	0.123246	6.8508	7.34391e-12	2.08061e-10
ENSG00000226530.2	AL158055.1	10.4001	1.42873	0.208719	6.84524	7.6348e-12	2.15902e-10
ENSG00000233665.8	AC060234.2	46.1819	0.688688	0.100629	6.84381	7.7112e-12	2.17365e-10
ENSG00000180846.8	CSNK1G2-AS1	19.8608	0.857209	0.125309	6.84074	7.87873e-12	2.21715e-10
ENSG00000272434.1	AC137630.3	2.63459	2.00204	0.293066	6.83136	8.41139e-12	2.35913e-10
ENSG00000231871.5	IPO9-AS1	9.85898	0.826795	0.121265	6.8181	9.22511e-12	2.57873e-10
ENSG00000269578.1	AC008764.7	5.76621	1.14055	0.167376	6.81429	9.47321e-12	2.63928e-10
ENSG00000245213.7	AC105285.1	3.98082	1.54463	0.226777	6.81122	9.67759e-12	2.69175e-10
ENSG00000183153.7	GJD3	5.87433	1.36526	0.200598	6.80594	1.00389e-11	2.78761e-10
ENSG00000205918.9	PDPK2P	139.447	0.621512	0.0914072	6.79938	1.0507e-11	2.90799e-10
ENSG00000267345.1	AC010632.1	2.90599	1.86708	0.274686	6.79714	1.06715e-11	2.94863e-10
ENSG00000274213.1	AC015912.3	2.07965	2.53344	0.372945	6.79308	1.09766e-11	3.02794e-10
ENSG00000173599.15	PC	12.9184	1.64753	0.242613	6.79078	1.11528e-11	3.06648e-10
ENSG00000224888.4	AC138028.2	28.8221	1.04809	0.154496	6.78391	1.16966e-11	3.20527e-10
ENSG00000237286.1	AC004906.1	129.801	0.68354	0.100762	6.78368	1.17149e-11	3.20527e-10
ENSG00000255108.1	AP006621.1	26.0017	1.42765	0.21059	6.7793	1.20757e-11	3.2986e-10
ENSG00000131188.12	PRR7	3.10027	1.67672	0.24735	6.77874	1.21228e-11	3.30607e-10
ENSG00000226191.3	CLK3P2	2.44846	2.46447	0.363591	6.77813	1.2174e-11	3.31464e-10
ENSG00000133243.10	BTBD2	94.1984	0.802979	0.11848	6.77736	1.2239e-11	3.32155e-10
ENSG00000214655.11	ZSWIM8	69.4706	0.703651	0.104008	6.76534	1.33e-11	3.60367e-10
ENSG00000237765.8	FAM200B	134.701	1.11032	0.164227	6.76087	1.37165e-11	3.71052e-10
ENSG00000274425.1	AC114271.1	1810.48	0.71357	0.105668	6.75295	1.44869e-11	3.91263e-10
ENSG00000268635.2	AP003680.1	4.65969	1.58226	0.234356	6.75152	1.46308e-11	3.93881e-10
ENSG00000228275.1	ARMCX3-AS1	9.38519	1.00884	0.14962	6.74271	1.55462e-11	4.17854e-10
ENSG00000273729.1	AC007686.3	84.1137	1.08666	0.161243	6.73927	1.5919e-11	4.26506e-10
ENSG00000239569.3	KMT2E-AS1	13.3667	1.0887	0.161756	6.73049	1.69095e-11	4.52323e-10
ENSG00000228981.3	AC097658.1	29.1382	0.979155	0.145538	6.72785	1.72194e-11	4.59879e-10
ENSG00000183401.12	CCDC159	19.9678	0.637986	0.0948519	6.72612	1.74245e-11	4.64617e-10
ENSG00000269480.1	AC020913.2	12.9965	1.0272	0.152757	6.7244	1.76321e-11	4.69407e-10
ENSG00000273066.5	AL355987.4	5.9253	2.68359	0.399135	6.72351	1.774e-11	4.70783e-10
ENSG00000261519.3	AC010542.4	22.5466	1.06394	0.158372	6.71797	1.84275e-11	4.88255e-10
ENSG00000172738.12	TMEM217	11.8491	1.74812	0.260702	6.70544	2.00806e-11	5.31216e-10
ENSG00000128191.16	DGCR8	33.7368	0.73804	0.110276	6.69265	2.19161e-11	5.78862e-10
ENSG00000067606.17	PRKCZ	9.09987	1.15663	0.172903	6.68948	2.23965e-11	5.9062e-10
ENSG00000173928.4	SWSAP1	14.4056	0.916443	0.137053	6.68676	2.28171e-11	6.00766e-10
ENSG00000234789.1	AL590369.1	5.708	1.0659	0.159455	6.68462	2.31524e-11	6.08639e-10
ENSG00000183765.23	CHEK2	5.28562	1.37076	0.205643	6.6657	2.63398e-11	6.91032e-10
ENSG00000165244.7	ZNF367	4.37976	1.2511	0.187697	6.66554	2.6369e-11	6.91032e-10
ENSG00000198830.11	HMGN2	11.5796	1.43941	0.216009	6.66367	2.6707e-11	6.98241e-10
ENSG00000023171.18	GRAMD1B	6.94205	1.73149	0.259844	6.66356	2.67273e-11	6.98241e-10
ENSG00000138092.11	CENPO	60.8136	0.628526	0.0943988	6.6582	2.77203e-11	7.20815e-10
ENSG00000232828.1	AC231533.1	7.6709	1.28844	0.19354	6.65722	2.79053e-11	7.245e-10
ENSG00000243410.1	PSMD6-AS1	3.21513	1.3863	0.208278	6.65603	2.81323e-11	7.2814e-10
ENSG00000196408.12	NOXO1	3.20878	1.80011	0.270775	6.64797	2.97164e-11	7.66775e-10
ENSG00000245146.7	MALINC1	9.94827	1.432	0.21554	6.64378	3.05734e-11	7.86467e-10
ENSG00000273149.1	AL138963.3	3639.45	1.33126	0.200503	6.6396	3.14542e-11	8.07887e-10
ENSG00000267125.2	AC012615.3	13.0087	0.809614	0.122183	6.62625	3.44331e-11	8.81698e-10
ENSG00000168286.3	THAP11	4.70877	1.15325	0.174106	6.62384	3.49977e-11	8.93426e-10
ENSG00000286061.1	NA	2.84522	1.67996	0.254429	6.60289	4.03219e-11	1.02778e-09
ENSG00000164855.16	TMEM184A	81.1368	0.591822	0.0899248	6.58129	4.66373e-11	1.18515e-09
ENSG00000173621.9	LRFN4	1.8242	2.98761	0.454285	6.5765	4.81655e-11	1.22214e-09
ENSG00000172531.16	PPP1CA	20.0431	0.935085	0.142234	6.57426	4.88944e-11	1.23689e-09
ENSG00000203907.9	OOEP	1.52219	2.31242	0.351976	6.56982	5.03778e-11	1.27249e-09
ENSG00000114861.23	FOXP1	36.6069	0.932688	0.142006	6.56797	5.10063e-11	1.28643e-09
ENSG00000273382.1	AL356488.3	14.9941	1.26165	0.192245	6.5627	5.28418e-11	1.33073e-09
ENSG00000215375.6	MYL5	28.7818	0.916605	0.139691	6.56166	5.3212e-11	1.33804e-09
ENSG00000227268.5	KLLN	25.2022	0.883024	0.13469	6.55596	5.52846e-11	1.38807e-09
ENSG00000115459.18	ELMOD3	53.669	0.76666	0.116954	6.5552	5.5566e-11	1.39305e-09
ENSG00000162592.10	CCDC27	4.62616	1.47823	0.225922	6.54312	6.02479e-11	1.50817e-09
ENSG00000225733.6	FGD5-AS1	14.1406	1.21458	0.185906	6.53327	6.43471e-11	1.60839e-09
ENSG00000110921.14	MVK	3.72608	2.17245	0.332607	6.53158	6.50814e-11	1.62432e-09
ENSG00000186994.11	KANK3	7.11487	-1.14178	0.175007	-6.52416	6.83815e-11	1.70415e-09
ENSG00000204301.6	NOTCH4	15.2292	1.05691	0.162053	6.52202	6.93649e-11	1.7261e-09
ENSG00000260657.2	AC107871.2	2.6132	1.53686	0.235659	6.52152	6.95961e-11	1.72928e-09
ENSG00000200312.1	RN7SKP255	28.7029	1.33058	0.204219	6.51543	7.24804e-11	1.79829e-09
ENSG00000250397.2	AP006623.1	4.44545	1.79926	0.276277	6.51251	7.39034e-11	1.82818e-09
ENSG00000115947.14	ORC4	78.3348	0.910684	0.139879	6.51052	7.48932e-11	1.84994e-09
ENSG00000225721.5	AL592166.1	3.21615	1.27392	0.19581	6.5059	7.72294e-11	1.90204e-09
ENSG00000188365.3	AC092171.1	40.498	0.805019	0.123742	6.50562	7.7376e-11	1.90286e-09
ENSG00000235042.1	AC098820.2	3.72899	1.51322	0.232627	6.50491	7.77378e-11	1.90617e-09
ENSG00000256092.2	AC137767.1	20.3549	0.591581	0.0910116	6.50006	8.02874e-11	1.96581e-09
ENSG00000267735.1	AC020934.2	3.85606	1.5669	0.241079	6.49952	8.05775e-11	1.97004e-09
ENSG00000113300.13	CNOT6	7.325	2.38439	0.366889	6.49894	8.08852e-11	1.97468e-09
ENSG00000273062.1	AL449106.1	21.5588	0.676616	0.10444	6.47854	9.26127e-11	2.25116e-09
ENSG00000261308.3	FIGNL2	10.662	0.839763	0.12972	6.47364	9.56714e-11	2.32214e-09
ENSG00000188130.14	MAPK12	11.3652	1.02326	0.158201	6.46806	9.92705e-11	2.40255e-09
ENSG00000255234.6	AP000446.1	3.91351	1.29304	0.200106	6.46178	1.0348e-10	2.50082e-09
ENSG00000171812.13	COL8A2	24.1793	-0.662117	0.10248	-6.46092	1.0407e-10	2.51145e-09
ENSG00000157778.9	PSMG3	3.86589	1.36681	0.211558	6.46069	1.04228e-10	2.51165e-09
ENSG00000127948.16	POR	15.4815	0.969462	0.150586	6.43794	1.21102e-10	2.90576e-09
ENSG00000169918.10	OTUD7A	10.5251	1.72805	0.268992	6.42417	1.3259e-10	3.17686e-09
ENSG00000140993.11	TIGD7	48.1658	0.723885	0.112695	6.4234	1.33262e-10	3.1884e-09
ENSG00000279631.1	AL158211.5	42.6064	0.661312	0.10307	6.41614	1.3977e-10	3.33935e-09
ENSG00000227373.6	AL121983.2	4.8171	1.51038	0.235674	6.40875	1.46719e-10	3.49745e-09
ENSG00000229436.1	AC073850.1	10.258	1.26477	0.197353	6.40866	1.46805e-10	3.49745e-09
ENSG00000143450.18	OAZ3	36.5223	0.771928	0.120582	6.40171	1.5365e-10	3.65535e-09
ENSG00000084623.12	EIF3I	40.847	0.600969	0.0939993	6.39334	1.62301e-10	3.85023e-09
ENSG00000026036.22	RTEL1-TNFRSF6B	25.2912	0.894113	0.139973	6.38777	1.68327e-10	3.98754e-09
ENSG00000240972.2	MIF	3.59194	1.67012	0.261779	6.37989	1.7721e-10	4.19204e-09
ENSG00000214851.5	LINC00612	607.592	-0.875303	0.137725	-6.35543	2.07845e-10	4.90982e-09
ENSG00000180549.8	FUT7	9.92328	1.41176	0.222166	6.35452	2.09084e-10	4.93215e-09
ENSG00000127580.17	WDR24	33.8949	0.674014	0.10614	6.35024	2.14973e-10	5.06395e-09
ENSG00000241839.10	PLEKHO2	7.28818	-1.12762	0.177732	-6.34452	2.23126e-10	5.24862e-09
ENSG00000108819.11	PPP1R9B	16.8305	0.743512	0.117335	6.33668	2.34771e-10	5.51483e-09
ENSG00000229320.3	KRT8P12	2.61761	1.91809	0.302902	6.3324	2.4138e-10	5.64633e-09
ENSG00000167552.14	TUBA1A	34.4427	0.683731	0.108019	6.32971	2.45629e-10	5.72976e-09
ENSG00000267277.1	AC024575.1	2.51593	1.64619	0.260252	6.32537	2.52633e-10	5.88495e-09
ENSG00000269846.1	AL136172.1	2.36466	1.69329	0.267818	6.32254	2.57292e-10	5.98517e-09
ENSG00000267383.7	AC011447.3	81.6571	0.752425	0.119145	6.3152	2.69804e-10	6.26753e-09
ENSG00000169962.5	TAS1R3	5.74416	1.53558	0.243312	6.31116	2.76955e-10	6.42475e-09
ENSG00000184924.5	PTRHD1	4.49758	1.47838	0.234356	6.30829	2.82142e-10	6.53603e-09
ENSG00000070404.10	FSTL3	3.40213	2.17396	0.344675	6.30728	2.83973e-10	6.56938e-09
ENSG00000198917.13	SPOUT1	40.7104	0.936224	0.148551	6.30235	2.93163e-10	6.77264e-09
ENSG00000174276.7	ZNHIT2	2.3837	2.10678	0.335114	6.28675	3.24174e-10	7.47874e-09
ENSG00000142166.13	IFNAR1	11.9115	1.1698	0.186374	6.27664	3.45959e-10	7.95551e-09
ENSG00000136143.16	SUCLA2	3.52976	2.07457	0.330529	6.27651	3.46263e-10	7.95551e-09
ENSG00000286181.1	NA	3.44916	1.7232	0.274563	6.27615	3.47051e-10	7.96271e-09
ENSG00000254400.1	AC091564.2	26.1496	0.9274	0.147897	6.27059	3.5969e-10	8.24142e-09
ENSG00000286837.1	NA	34.7308	0.881893	0.1408	6.26347	3.76515e-10	8.61515e-09
ENSG00000215571.5	GRK6P1	10.5851	1.13473	0.181187	6.26276	3.78225e-10	8.6425e-09
ENSG00000108515.18	ENO3	90.0286	1.30824	0.20897	6.26041	3.83965e-10	8.76173e-09
ENSG00000138080.14	EMILIN1	5.65432	1.54018	0.246054	6.25953	3.86146e-10	8.79952e-09
ENSG00000234745.12	HLA-B	189.181	-0.586959	0.09392	-6.24956	4.11612e-10	9.36711e-09
ENSG00000187775.17	DNAH17	205.884	0.898031	0.143804	6.24485	4.24218e-10	9.62786e-09
ENSG00000127578.7	WFIKKN1	3.97461	1.78147	0.285422	6.24154	4.33281e-10	9.82025e-09
ENSG00000227906.8	SNAP25-AS1	4.30505	2.00794	0.322077	6.23435	4.53669e-10	1.02685e-08
ENSG00000136950.13	ARPC5L	13.1173	0.749528	0.120349	6.22796	4.72533e-10	1.0681e-08
ENSG00000255467.1	AP002433.1	37.0179	-0.598632	0.0962427	-6.22002	4.97077e-10	1.12056e-08
ENSG00000247287.3	AL359220.1	83.2082	0.635805	0.102308	6.21463	5.14464e-10	1.1582e-08
ENSG00000154025.16	SLC5A10	185.922	0.593927	0.0956716	6.20797	5.36717e-10	1.20668e-08
ENSG00000196371.3	FUT4	5.49719	1.64252	0.264669	6.20593	5.43747e-10	1.22085e-08
ENSG00000232815.1	DUX4L50	105.909	1.01883	0.164267	6.20229	5.56488e-10	1.24778e-08
ENSG00000260588.1	AC027702.1	11.1066	0.846914	0.136577	6.20099	5.61099e-10	1.25644e-08
ENSG00000162068.2	NTN3	1.94205	2.02933	0.327718	6.19231	5.92905e-10	1.32094e-08
ENSG00000283293.1	RN7SK	817.919	1.96318	0.317037	6.19227	5.93052e-10	1.32094e-08
ENSG00000265666.1	RARA-AS1	124.073	0.729347	0.11797	6.18246	6.31122e-10	1.40201e-08
ENSG00000280020.1	AC116407.3	4.53976	2.0457	0.331426	6.17242	6.72545e-10	1.49008e-08
ENSG00000266978.1	AC011511.2	2.6554	1.39926	0.226803	6.16947	6.85198e-10	1.51611e-08
ENSG00000188283.11	ZNF383	6.55521	2.01964	0.32739	6.16891	6.87603e-10	1.51743e-08
ENSG00000254703.2	SENCR	11.7076	-0.96172	0.156006	-6.16464	7.06423e-10	1.55284e-08
ENSG00000229151.2	AC233976.1	2.60802	1.91405	0.310537	6.16369	7.10697e-10	1.56019e-08
ENSG00000177943.14	MAMDC4	15.8137	0.899046	0.145967	6.15924	7.30966e-10	1.60258e-08
ENSG00000279369.1	AC046185.3	40.9693	0.760537	0.123591	6.15365	7.57192e-10	1.65792e-08
ENSG00000260325.2	HSPB9	2.61924	1.47271	0.239333	6.15339	7.58438e-10	1.65848e-08
ENSG00000113763.12	UNC5A	22.6436	0.96535	0.156939	6.15111	7.69439e-10	1.68034e-08
ENSG00000272442.2	AL353588.1	4.6978	1.26489	0.205801	6.14619	7.93644e-10	1.73095e-08
ENSG00000232133.1	IMPDH1P10	810.889	0.631011	0.102691	6.14473	8.01011e-10	1.74475e-08
ENSG00000198276.16	UCKL1	15.7425	0.936536	0.152431	6.14399	8.04724e-10	1.75056e-08
ENSG00000129535.13	NRL	2.82148	1.98059	0.322454	6.14224	8.13672e-10	1.76611e-08
ENSG00000283849.1	AC092053.2	2.05834	1.96029	0.319152	6.14218	8.13975e-10	1.76611e-08
ENSG00000215156.5	AC138409.1	69.7382	0.889655	0.145264	6.12438	9.10365e-10	1.96369e-08
ENSG00000260233.3	SSSCA1-AS1	2.79624	1.6799	0.274301	6.12429	9.10893e-10	1.96369e-08
ENSG00000042429.12	MED17	9.00558	1.50725	0.246284	6.11999	9.3579e-10	2.01477e-08
ENSG00000169967.16	MAP3K2	32.9639	1.4579	0.238283	6.11835	9.45499e-10	2.03046e-08
ENSG00000109814.12	UGDH	2.03056	2.08801	0.342651	6.0937	1.10331e-09	2.3543e-08
ENSG00000254452.1	AP001107.2	252.926	0.705435	0.11582	6.09081	1.1234e-09	2.39411e-08
ENSG00000108312.15	UBTF	68.0625	0.638261	0.10503	6.07697	1.22475e-09	2.60679e-08
ENSG00000116750.14	UCHL5	14.3493	1.49321	0.245803	6.07481	1.24132e-09	2.6387e-08
ENSG00000259332.3	ST20-MTHFS	3.2985	2.89655	0.477453	6.06667	1.30587e-09	2.77242e-08
ENSG00000099769.6	IGFALS	2.57505	1.7854	0.294317	6.06625	1.30932e-09	2.77622e-08
ENSG00000281358.1	RASSF1-AS1	32.1651	0.810424	0.133617	6.06528	1.31722e-09	2.78945e-08
ENSG00000196363.9	WDR5	6.32406	1.7598	0.29036	6.06076	1.3548e-09	2.86541e-08
ENSG00000111641.12	NOP2	8.8852	1.10681	0.182693	6.0583	1.37566e-09	2.90587e-08
ENSG00000186017.14	ZNF566	7.09092	1.59248	0.26296	6.056	1.39551e-09	2.94409e-08
ENSG00000183336.8	BOLA2	35.8835	2.18465	0.360795	6.05511	1.40321e-09	2.9566e-08
ENSG00000206417.8	H1FX-AS1	18.4426	0.891931	0.14732	6.05437	1.40969e-09	2.96655e-08
ENSG00000204860.5	FAM201A	3.39663	2.1874	0.361736	6.04695	1.47614e-09	3.09864e-08
ENSG00000163798.13	SLC4A1AP	11.8416	0.891279	0.147393	6.04695	1.47616e-09	3.09864e-08
ENSG00000253690.1	AC021678.2	1.75416	2.15361	0.356377	6.04308	1.51201e-09	3.16992e-08
ENSG00000171044.11	XKR6	3.08181	1.64695	0.272547	6.04282	1.51445e-09	3.17109e-08
ENSG00000184414.2	IRS3P	2.67157	1.83737	0.304542	6.03324	1.60701e-09	3.36068e-08
ENSG00000135740.17	SLC9A5	25.9927	0.617105	0.102353	6.02917	1.64807e-09	3.438e-08
ENSG00000138111.14	MFSD13A	21.7023	0.711577	0.118051	6.02772	1.66294e-09	3.4647e-08
ENSG00000198658.4	ABHD17AP1	4.29661	1.56612	0.25986	6.02677	1.67264e-09	3.48059e-08
ENSG00000126804.13	ZBTB1	11.178	1.87344	0.310987	6.02419	1.69957e-09	3.53225e-08
ENSG00000275902.1	AC139530.3	7.48455	1.03422	0.171853	6.01803	1.76549e-09	3.66471e-08
ENSG00000154727.11	GABPA	17.2299	0.933518	0.155403	6.00709	1.88881e-09	3.91101e-08
ENSG00000149527.18	PLCH2	21.1346	0.706915	0.117703	6.00591	1.90267e-09	3.93483e-08
ENSG00000180104.16	EXOC3	77.8033	0.930535	0.154983	6.00412	1.92371e-09	3.97346e-08
ENSG00000277324.1	AC093462.1	4.67621	1.03406	0.172748	5.98593	2.15156e-09	4.42773e-08
ENSG00000196655.12	TRAPPC4	18.2637	0.657914	0.10992	5.98542	2.15833e-09	4.43622e-08
ENSG00000267750.6	RUNDC3A-AS1	16.684	1.94727	0.325477	5.98283	2.19296e-09	4.50188e-08
ENSG00000242628.6	AC009228.1	194.332	0.728924	0.121916	5.97889	2.24664e-09	4.60643e-08
ENSG00000167701.14	GPT	6.4479	1.1108	0.185951	5.97362	2.32051e-09	4.75208e-08
ENSG00000226756.1	AC007365.1	13.3222	0.630951	0.105722	5.96805	2.40112e-09	4.91116e-08
ENSG00000260339.1	HEXA-AS1	13.7056	0.844777	0.14161	5.96552	2.43861e-09	4.98177e-08
ENSG00000066136.20	NFYC	7.9991	1.06381	0.178434	5.96192	2.49291e-09	5.08651e-08
ENSG00000224738.1	AC099850.1	4.50383	1.02226	0.171499	5.9607	2.51158e-09	5.11838e-08
ENSG00000259863.1	SH3RF3-AS1	5.36109	1.55362	0.260782	5.95756	2.5603e-09	5.21132e-08
ENSG00000162913.10	OBSCN-AS1	5.36691	1.3757	0.230966	5.95628	2.58039e-09	5.24585e-08
ENSG00000226890.1	Z97652.1	6.63332	1.16299	0.195562	5.94691	2.73248e-09	5.53491e-08
ENSG00000213293.4	AC012618.1	1.72416	1.65405	0.278201	5.94554	2.75553e-09	5.56817e-08
ENSG00000112096.19	SOD2	103.455	0.868967	0.14623	5.94248	2.80746e-09	5.66627e-08
ENSG00000110092.4	CCND1	21.1072	0.633448	0.106738	5.93463	2.9451e-09	5.93693e-08
ENSG00000268530.6	AC008403.2	5.78781	1.04527	0.176302	5.92888	3.05011e-09	6.14124e-08
ENSG00000223802.8	CERS1	3.44605	1.46435	0.247627	5.91355	3.34818e-09	6.72522e-08
ENSG00000231806.3	PCAT7	27.906	0.85822	0.145146	5.91281	3.36326e-09	6.74744e-08
ENSG00000285955.1	NA	25.7243	-0.729526	0.123397	-5.912	3.37985e-09	6.77261e-08
ENSG00000178467.18	P4HTM	9.15734	1.29883	0.219908	5.90623	3.50022e-09	6.9971e-08
ENSG00000233849.1	AC022201.2	1.84306	1.75266	0.296928	5.90266	3.57694e-09	7.14196e-08
ENSG00000224858.5	RPL29P11	14.8464	0.706972	0.119792	5.90168	3.59815e-09	7.17577e-08
ENSG00000121410.12	A1BG	16.7503	0.761177	0.129024	5.89951	3.64579e-09	7.26214e-08
ENSG00000162746.14	FCRLB	13.9446	1.03255	0.175064	5.89812	3.67656e-09	7.30607e-08
ENSG00000170458.14	CD14	24.2698	0.894594	0.15184	5.89169	3.82258e-09	7.57829e-08
ENSG00000196150.14	ZNF250	13.6718	1.71626	0.291933	5.87895	4.12869e-09	8.1755e-08
ENSG00000064270.13	ATP2C2	29.373	0.729086	0.124081	5.87588	4.20607e-09	8.31889e-08
ENSG00000182366.10	FAM87A	42.9834	-1.00807	0.171658	-5.87254	4.29166e-09	8.46821e-08
ENSG00000178096.9	BOLA1	14.0761	-1.04656	0.178336	-5.86846	4.39861e-09	8.66904e-08
ENSG00000271424.1	AL157791.2	20.306	0.652061	0.111122	5.86795	4.41211e-09	8.68543e-08
ENSG00000242659.1	AC108693.2	3.46344	1.17125	0.199952	5.85765	4.6946e-09	9.2307e-08
ENSG00000204055.5	AL158151.1	10.2556	1.22756	0.209694	5.85407	4.79682e-09	9.40963e-08
ENSG00000130702.15	LAMA5	20.5093	0.71434	0.12236	5.83803	5.2823e-09	1.03257e-07
ENSG00000231365.6	AL359915.2	10.3085	1.15396	0.197813	5.83358	5.42514e-09	1.05926e-07
ENSG00000248098.12	BCKDHA	30.0839	1.10517	0.18946	5.83328	5.43479e-09	1.05991e-07
ENSG00000180233.11	ZNRF2	5.51566	1.4624	0.250727	5.83265	5.45538e-09	1.06269e-07
ENSG00000257808.1	AC073573.1	4.78523	1.09407	0.187671	5.82973	5.55167e-09	1.07898e-07
ENSG00000162881.6	OXER1	6.15742	0.961401	0.164976	5.82753	5.62531e-09	1.09199e-07
ENSG00000232237.3	ASCL5	4.42917	1.44205	0.247576	5.82469	5.72186e-09	1.10816e-07
ENSG00000114745.13	GORASP1	45.033	0.593289	0.101981	5.81763	5.96864e-09	1.15463e-07
ENSG00000230304.1	CICP6	7.26486	2.40356	0.413376	5.81447	6.08267e-09	1.17533e-07
ENSG00000279121.1	AC073592.5	12.4343	0.709915	0.122244	5.80735	6.34693e-09	1.22357e-07
ENSG00000183161.6	FANCF	3.48543	1.42557	0.24566	5.80301	6.51331e-09	1.25277e-07
ENSG00000198105.15	ZNF248	4.50835	1.90478	0.328841	5.7924	6.93888e-09	1.33157e-07
ENSG00000100979.15	PLTP	102.96	-0.722345	0.124729	-5.79129	6.98462e-09	1.33767e-07
ENSG00000160991.16	ORAI2	46.3138	1.18987	0.205461	5.79125	6.98663e-09	1.33767e-07
ENSG00000159792.10	PSKH1	19.0586	0.655304	0.113162	5.79083	7.004e-09	1.33946e-07
ENSG00000231887.7	PRH1	10.0005	0.930823	0.160792	5.78898	7.08159e-09	1.35276e-07
ENSG00000248487.9	ABHD14A	11.5949	0.81883	0.141494	5.78704	7.16393e-09	1.36693e-07
ENSG00000126368.6	NR1D1	6.42443	0.954069	0.164915	5.78523	7.24139e-09	1.38014e-07
ENSG00000250616.2	AC012645.1	17.6829	0.663506	0.114872	5.77607	7.64665e-09	1.45573e-07
ENSG00000200488.1	RN7SKP203	64.6196	1.30859	0.226854	5.76839	8.00305e-09	1.52185e-07
ENSG00000188032.10	C19orf67	4.58035	1.13239	0.196688	5.75731	8.54647e-09	1.62151e-07
ENSG00000170017.12	ALCAM	8.52967	1.10022	0.191407	5.74808	9.0261e-09	1.70864e-07
ENSG00000111676.15	ATN1	10.5525	1.15387	0.200903	5.74344	9.27741e-09	1.75424e-07
ENSG00000007923.16	DNAJC11	14.1519	0.723174	0.126007	5.73915	9.51555e-09	1.79724e-07
ENSG00000229915.1	AC016999.1	7.76734	0.874988	0.152484	5.73822	9.56792e-09	1.8051e-07
ENSG00000180957.18	PITPNB	7.75605	0.94186	0.164237	5.73476	9.76523e-09	1.84025e-07
ENSG00000113273.17	ARSB	8.07417	1.58891	0.277232	5.73134	9.96395e-09	1.87559e-07
ENSG00000257949.7	TEN1	1.65971	2.03771	0.35563	5.72987	1.0051e-08	1.88986e-07
ENSG00000072110.15	ACTN1	30.9926	0.998692	0.174353	5.728	1.01621e-08	1.9086e-07
ENSG00000259004.2	LINC02285	3.83586	1.14279	0.199589	5.72573	1.02993e-08	1.93005e-07
ENSG00000265206.5	AC004687.1	2.66781	1.54934	0.270745	5.72251	1.04964e-08	1.9632e-07
ENSG00000125084.12	WNT1	4.05268	1.48937	0.260294	5.72186	1.05363e-08	1.96786e-07
ENSG00000203666.12	EFCAB2	18.7535	1.19445	0.208775	5.72125	1.05746e-08	1.97063e-07
ENSG00000285730.1	NA	3.30287	1.24565	0.217958	5.7151	1.0964e-08	2.04094e-07
ENSG00000129055.13	ANAPC13	15.5314	0.774856	0.135672	5.71124	1.12157e-08	2.08547e-07
ENSG00000231970.1	AL355490.2	20.1962	0.859312	0.150476	5.71063	1.12558e-08	2.09062e-07
ENSG00000182327.8	GLTPD2	1.72837	1.76598	0.309517	5.70561	1.15925e-08	2.15078e-07
ENSG00000105509.11	HAS1	13.1357	1.05402	0.184757	5.70489	1.16419e-08	2.15754e-07
ENSG00000123136.15	DDX39A	222.381	0.806465	0.141416	5.70279	1.17862e-08	2.17948e-07
ENSG00000090273.14	NUDC	4.99197	1.27992	0.224503	5.70113	1.19014e-08	2.19835e-07
ENSG00000235919.4	ASH1L-AS1	3.69888	1.38801	0.243528	5.6996	1.20091e-08	2.2158e-07
ENSG00000077800.13	FKBP6	13.159	1.15451	0.202623	5.6978	1.21364e-08	2.23683e-07
ENSG00000164053.21	ATRIP	40.5351	0.675388	0.118554	5.69686	1.22036e-08	2.24674e-07
ENSG00000054282.16	SDCCAG8	14.381	0.733461	0.128907	5.68984	1.27157e-08	2.33847e-07
ENSG00000171649.12	ZIK1	5.49145	1.97768	0.348261	5.67873	1.35696e-08	2.49003e-07
ENSG00000093183.14	SEC22C	18.2526	0.994656	0.175298	5.6741	1.39423e-08	2.55284e-07
ENSG00000205869.2	KRTAP5-1	8.90935	1.07861	0.190103	5.67381	1.39656e-08	2.55431e-07
ENSG00000260953.1	AC009093.4	21.1927	0.622833	0.109853	5.6697	1.43047e-08	2.61349e-07
ENSG00000269886.1	AC022382.1	6.28963	0.861972	0.152146	5.66542	1.46665e-08	2.67613e-07
ENSG00000107829.15	FBXW4	5.42356	1.03803	0.183227	5.66527	1.46794e-08	2.67613e-07
ENSG00000205867.3	KRTAP5-2	8.84793	1.11969	0.197767	5.66166	1.49915e-08	2.73004e-07
ENSG00000177697.19	CD151	18.0685	0.82177	0.145217	5.65892	1.52331e-08	2.77103e-07
ENSG00000262539.1	AC005829.2	11.6832	1.97153	0.349163	5.64645	1.63799e-08	2.97643e-07
ENSG00000160200.18	CBS	76.5152	0.984764	0.174439	5.64533	1.64861e-08	2.99247e-07
ENSG00000255760.2	LINC02422	5.43546	1.2825	0.227218	5.64437	1.65784e-08	3.00598e-07
ENSG00000177989.13	ODF3B	24.8383	0.977191	0.173149	5.64365	1.6648e-08	3.01534e-07
ENSG00000259717.1	LINC00677	8.12521	1.07544	0.190603	5.6423	1.67794e-08	3.03586e-07
ENSG00000224985.1	AL590714.1	28.8235	0.950768	0.168517	5.64198	1.68108e-08	3.03825e-07
ENSG00000142599.19	RERE	82.8825	0.765788	0.135745	5.64136	1.68712e-08	3.0459e-07
ENSG00000235241.1	BX284668.4	6.74546	1.04744	0.185689	5.64082	1.69239e-08	3.05213e-07
ENSG00000099956.20	SMARCB1	52.0342	0.701588	0.124543	5.63328	1.76816e-08	3.18535e-07
ENSG00000124067.17	SLC12A4	52.3508	0.889381	0.158081	5.62612	1.84304e-08	3.31313e-07
ENSG00000173338.13	KCNK7	13.1072	1.12051	0.199175	5.62575	1.84702e-08	3.31672e-07
ENSG00000264304.1	AC024267.3	56.4185	0.643499	0.114399	5.62502	1.85487e-08	3.32726e-07
ENSG00000282740.1	AL021920.3	6.99015	1.2517	0.222622	5.62254	1.88172e-08	3.37181e-07
ENSG00000275111.5	ZNF2	6.61692	1.01688	0.18089	5.62154	1.89266e-08	3.38779e-07
ENSG00000272669.1	AL021707.6	15.394	0.75147	0.133838	5.61479	1.968e-08	3.51142e-07
ENSG00000231154.1	MORF4L2-AS1	4.81563	1.15733	0.206236	5.6117	2.00353e-08	3.56722e-07
ENSG00000128563.13	PRKRIP1	16.3942	0.867721	0.154787	5.60591	2.07158e-08	3.68056e-07
ENSG00000101745.17	ANKRD12	31.9847	1.31125	0.234021	5.60312	2.10527e-08	3.7332e-07
ENSG00000164620.9	RELL2	9.65172	0.817161	0.145868	5.60207	2.11811e-08	3.75132e-07
ENSG00000277501.1	AC243571.2	13.6481	0.60961	0.109086	5.58835	2.29237e-08	4.05179e-07
ENSG00000273361.1	AC021016.3	12.7326	0.66827	0.119583	5.58833	2.2926e-08	4.05179e-07
ENSG00000179295.18	PTPN11	29.7145	1.16113	0.207837	5.58675	2.31353e-08	4.08448e-07
ENSG00000279262.1	AC010335.2	11.5153	0.763972	0.136845	5.58273	2.3677e-08	4.16806e-07
ENSG00000233006.8	MIR3936HG	50.2504	0.800797	0.143443	5.58269	2.36833e-08	4.16806e-07
ENSG00000163702.20	IL17RC	8.68346	1.15329	0.207033	5.57055	2.53942e-08	4.45981e-07
ENSG00000167900.12	TK1	9.68052	0.833877	0.14977	5.56773	2.58077e-08	4.52769e-07
ENSG00000274503.1	AC123912.6	1.43123	2.26538	0.406905	5.56733	2.58669e-08	4.53332e-07
ENSG00000264573.2	RN7SL15P	3.32442	1.3875	0.24925	5.56668	2.59638e-08	4.54557e-07
ENSG00000200091.1	RN7SKP163	11.7025	0.944373	0.169861	5.55966	2.70294e-08	4.72719e-07
ENSG00000164040.18	PGRMC2	9.58614	0.896393	0.1613	5.55732	2.73954e-08	4.77625e-07
ENSG00000262151.1	AC133065.1	32.3604	0.607317	0.109368	5.55297	2.80848e-08	4.8863e-07
ENSG00000006634.8	DBF4	5.54356	0.985109	0.177582	5.54735	2.90037e-08	5.04094e-07
ENSG00000100784.12	RPS6KA5	19.4315	1.60332	0.28923	5.5434	2.96659e-08	5.1507e-07
ENSG00000244879.8	GABPB1-AS1	18.7278	1.37696	0.248467	5.54185	2.99298e-08	5.19113e-07
ENSG00000134440.12	NARS	9.18678	1.07819	0.19469	5.53798	3.05981e-08	5.2961e-07
ENSG00000137880.6	GCHFR	15.5355	0.672281	0.121399	5.53776	3.06362e-08	5.29721e-07
ENSG00000186815.13	TPCN1	55.7245	0.674337	0.121872	5.53318	3.14482e-08	5.42643e-07
ENSG00000177535.8	OR2B11	119.324	0.795467	0.143839	5.53027	3.19744e-08	5.50591e-07
ENSG00000204802.3	AL590399.1	12.0392	1.68603	0.304986	5.52822	3.23496e-08	5.5648e-07
ENSG00000182162.11	P2RY8	30.6333	0.713649	0.129134	5.5264	3.26867e-08	5.61703e-07
ENSG00000164691.18	TAGAP	38.5541	-0.584964	0.10594	-5.52165	3.35829e-08	5.75923e-07
ENSG00000168148.4	HIST3H3	1.55189	1.73643	0.314489	5.52144	3.36241e-08	5.7604e-07
ENSG00000023516.9	AKAP11	8.64434	-0.804252	0.145766	-5.51743	3.43998e-08	5.88729e-07
ENSG00000173171.14	MTX1	30.8911	0.752932	0.136506	5.51574	3.47318e-08	5.93805e-07
ENSG00000133460.19	SLC2A11	6.45782	1.31556	0.23867	5.51206	3.54658e-08	6.05736e-07
ENSG00000233296.2	AC092159.2	5.4942	1.29892	0.235751	5.50971	3.59421e-08	6.13245e-07
ENSG00000285693.1	NA	6.31341	1.00144	0.182048	5.50098	3.77686e-08	6.41798e-07
ENSG00000178860.8	MSC	6.05274	1.39905	0.254436	5.49862	3.82776e-08	6.49789e-07
ENSG00000203896.10	LIME1	6.2638	1.46386	0.266755	5.48767	4.07277e-08	6.90682e-07
ENSG00000255182.2	AC084125.2	10.6445	0.848057	0.154932	5.47375	4.40605e-08	7.44943e-07
ENSG00000171608.16	PIK3CD	48.6516	1.06399	0.194388	5.47353	4.41161e-08	7.4513e-07
ENSG00000072163.20	LIMS2	42.7601	1.19633	0.2186	5.4727	4.43219e-08	7.47854e-07
ENSG00000203497.2	PDCD4-AS1	5.38274	1.08769	0.198842	5.47012	4.49741e-08	7.58096e-07
ENSG00000169972.12	PUSL1	6.84863	0.802447	0.146782	5.46692	4.57917e-08	7.71103e-07
ENSG00000110435.12	PDHX	9.30366	1.08699	0.198856	5.46623	4.59701e-08	7.7333e-07
ENSG00000154845.16	PPP4R1	29.353	1.09703	0.200826	5.46262	4.69164e-08	7.87786e-07
ENSG00000167680.17	SEMA6B	2.3294	2.12652	0.389288	5.46259	4.69234e-08	7.87786e-07
ENSG00000272501.1	AL662844.4	15.7805	0.998344	0.182833	5.4604	4.75054e-08	7.96761e-07
ENSG00000129255.16	MPDU1	17.4724	0.697519	0.127759	5.45963	4.7712e-08	7.99427e-07
ENSG00000232358.1	AL050404.1	1.7754	2.15104	0.394348	5.45467	4.90645e-08	8.21267e-07
ENSG00000118900.15	UBN1	14.7939	1.01366	0.186157	5.44522	5.1742e-08	8.65221e-07
ENSG00000260891.1	AC020978.3	13.5208	-0.628959	0.115511	-5.445	5.18045e-08	8.65403e-07
ENSG00000255507.6	AP003031.2	12.0143	0.78607	0.144442	5.44211	5.26527e-08	8.78698e-07
ENSG00000233974.3	AC138951.1	32.3353	0.93336	0.171582	5.43975	5.33567e-08	8.89562e-07
ENSG00000233554.6	B4GALT1-AS1	3.56109	1.83601	0.337896	5.43367	5.52057e-08	9.18561e-07
ENSG00000073331.18	ALPK1	18.8908	0.958828	0.17669	5.42663	5.74289e-08	9.53661e-07
ENSG00000196550.10	FAM72A	6.25588	1.35353	0.249471	5.42561	5.7758e-08	9.58177e-07
ENSG00000102580.15	DNAJC3	60.411	0.713504	0.131629	5.42057	5.94098e-08	9.83165e-07
ENSG00000271787.1	AC104794.4	23.5045	0.603896	0.111497	5.41626	6.08584e-08	1.00563e-06
ENSG00000126246.10	IGFLR1	13.2042	0.869396	0.160725	5.4092	6.33058e-08	1.04504e-06
ENSG00000112245.12	PTP4A1	5.5417	1.75927	0.325284	5.40841	6.35878e-08	1.04867e-06
ENSG00000107290.14	SETX	33.9801	-0.755184	0.139643	-5.40798	6.37402e-08	1.05015e-06
ENSG00000260793.2	AC003102.1	2.90587	1.64803	0.304997	5.40342	6.53819e-08	1.07508e-06
ENSG00000278986.1	AC091060.1	2.29784	1.52881	0.283107	5.40011	6.65987e-08	1.09402e-06
ENSG00000130821.17	SLC6A8	48.4672	0.62078	0.115206	5.38845	7.10687e-08	1.16631e-06
ENSG00000167657.14	DAPK3	9.71533	1.2124	0.225009	5.38822	7.11574e-08	1.16662e-06
ENSG00000184274.3	LINC00315	3.85244	0.915899	0.170007	5.38742	7.1477e-08	1.16957e-06
ENSG00000204475.10	NCR3	17.68	0.795598	0.147755	5.38458	7.26143e-08	1.18587e-06
ENSG00000241553.12	ARPC4	17.2005	0.798778	0.148377	5.38342	7.30844e-08	1.19238e-06
ENSG00000261245.2	AC093520.2	5.46137	1.8811	0.349472	5.3827	7.33788e-08	1.19602e-06
ENSG00000288612.1	NA	124.467	1.09028	0.202662	5.37978	7.45766e-08	1.21437e-06
ENSG00000286904.1	NA	2.79142	1.36665	0.254088	5.37864	7.50503e-08	1.2209e-06
ENSG00000185347.18	TEDC1	2.14353	1.86073	0.3462	5.37474	7.66943e-08	1.24522e-06
ENSG00000132182.12	NUP210	10.3171	-0.914196	0.170165	-5.37242	7.76857e-08	1.2601e-06
ENSG00000172845.17	SP3	43.3867	1.21834	0.22691	5.36926	7.90609e-08	1.27993e-06
ENSG00000179743.4	AL450998.2	26.3384	0.707516	0.132107	5.35563	8.52601e-08	1.37631e-06
ENSG00000267288.2	AC138150.2	26.9986	0.924666	0.172749	5.35266	8.66725e-08	1.39776e-06
ENSG00000204344.14	STK19	9.47741	0.977511	0.182893	5.34472	9.05569e-08	1.459e-06
ENSG00000133943.21	DGLUCY	31.1558	0.81606	0.152765	5.34193	9.19597e-08	1.47878e-06
ENSG00000160318.6	CLDND2	8.56649	0.827427	0.154893	5.34193	9.19611e-08	1.47878e-06
ENSG00000110717.13	NDUFS8	126.524	0.819792	0.153596	5.33733	9.43273e-08	1.51393e-06
ENSG00000188163.8	FAM166A	22.6852	-0.691972	0.129659	-5.33687	9.45663e-08	1.51632e-06
ENSG00000280213.1	UCKL1-AS1	22.7549	0.727578	0.136569	5.32753	9.95571e-08	1.59177e-06
ENSG00000232021.7	LEF1-AS1	65.0321	0.697456	0.130921	5.32729	9.969e-08	1.59238e-06
ENSG00000183018.9	SPNS2	8.78825	0.884742	0.166133	5.32551	1.00669e-07	1.60649e-06
ENSG00000120963.12	ZNF706	8.2874	1.20696	0.226652	5.3252	1.00843e-07	1.60774e-06
ENSG00000277368.1	AL138966.2	1.54995	1.92931	0.362827	5.31743	1.05243e-07	1.67629e-06
ENSG00000120690.16	ELF1	19.1021	0.693213	0.130432	5.31473	1.06814e-07	1.6997e-06
ENSG00000196295.12	AC005154.1	36.1948	0.609806	0.114748	5.31429	1.07075e-07	1.70224e-06
ENSG00000229867.2	STEAP3-AS1	13.6775	0.758367	0.142712	5.31398	1.07258e-07	1.70255e-06
ENSG00000204592.9	HLA-E	106.935	-0.589287	0.110895	-5.31391	1.07298e-07	1.70255e-06
ENSG00000229422.2	AL512625.2	3.07021	1.81078	0.341066	5.30919	1.10115e-07	1.74561e-06
ENSG00000144504.15	ANKMY1	11.6455	1.03082	0.194305	5.30514	1.12584e-07	1.78138e-06
ENSG00000106948.17	AKNA	34.7981	-0.65235	0.122975	-5.30472	1.12845e-07	1.78382e-06
ENSG00000232830.5	AC110994.1	16.87	0.685086	0.129157	5.30429	1.13115e-07	1.78641e-06
ENSG00000141837.21	CACNA1A	49.1085	0.702605	0.132669	5.29591	1.18422e-07	1.86499e-06
ENSG00000272844.1	AC074044.1	4.29925	1.3153	0.248361	5.29591	1.18424e-07	1.86499e-06
ENSG00000185669.6	SNAI3	11.8255	0.694722	0.131189	5.29559	1.18634e-07	1.86654e-06
ENSG00000110047.18	EHD1	14.7005	1.07552	0.203316	5.28989	1.2239e-07	1.92382e-06
ENSG00000179157.4	RPS2P28	7.44863	0.810633	0.153434	5.28329	1.26887e-07	1.98892e-06
ENSG00000262413.1	AC145207.2	196.842	0.858922	0.162586	5.28288	1.27172e-07	1.99152e-06
ENSG00000260234.5	AC020636.2	3.0639	2.07126	0.392198	5.28115	1.28372e-07	2.00845e-06
ENSG00000224614.2	TNK2-AS1	25.5907	0.627114	0.118931	5.27292	1.34271e-07	2.09488e-06
ENSG00000287168.1	NA	31.708	0.805198	0.15282	5.26893	1.3722e-07	2.13691e-06
ENSG00000168890.14	TMEM150A	21.803	0.676109	0.128401	5.26561	1.39727e-07	2.17394e-06
ENSG00000038002.9	AGA	3.35879	1.45815	0.276967	5.26471	1.40413e-07	2.18259e-06
ENSG00000206052.11	DOK6	637.371	-0.615126	0.116924	-5.26092	1.43334e-07	2.2198e-06
ENSG00000168672.4	FAM84B	4.32257	1.09505	0.208147	5.26092	1.43337e-07	2.2198e-06
ENSG00000105519.18	CAPS	8.79092	0.807559	0.153526	5.26007	1.44001e-07	2.22802e-06
ENSG00000186350.12	RXRA	41.2398	0.719717	0.13685	5.25916	1.44711e-07	2.23695e-06
ENSG00000019582.15	CD74	99.6397	-0.605637	0.115173	-5.25851	1.45228e-07	2.24288e-06
ENSG00000137161.17	CNPY3	9.61884	0.70759	0.134595	5.25717	1.46288e-07	2.25717e-06
ENSG00000111737.12	RAB35	10.946	0.776274	0.147877	5.24945	1.52558e-07	2.34743e-06
ENSG00000123144.11	TRIR	4.96083	-1.02592	0.195485	-5.2481	1.53676e-07	2.36246e-06
ENSG00000140988.16	RPS2	29.2533	-0.613554	0.116916	-5.24782	1.53912e-07	2.36394e-06
ENSG00000106245.11	BUD31	15.3234	0.790195	0.150729	5.24249	1.58422e-07	2.42875e-06
ENSG00000169627.9	BOLA2B	29.7443	2.12133	0.404737	5.24125	1.59493e-07	2.44071e-06
ENSG00000204044.6	SLC12A5-AS1	14.229	1.30061	0.248319	5.23765	1.62633e-07	2.48649e-06
ENSG00000175634.15	RPS6KB2	115.121	0.868681	0.165876	5.23692	1.63279e-07	2.49409e-06
ENSG00000144635.9	DYNC1LI1	11.6379	1.34923	0.257769	5.23424	1.65662e-07	2.5282e-06
ENSG00000269106.1	AC012313.7	13.5508	0.650603	0.124414	5.22935	1.70106e-07	2.59365e-06
ENSG00000275964.1	AL355001.2	3.0576	1.14346	0.218745	5.22736	1.71943e-07	2.61929e-06
ENSG00000160949.17	TONSL	3.97758	1.01173	0.193578	5.22649	1.72761e-07	2.62936e-06
ENSG00000215241.4	LINC02449	20.8128	0.595706	0.114029	5.22414	1.74966e-07	2.66043e-06
ENSG00000078814.17	MYH7B	34.7078	0.732691	0.140255	5.22398	1.7512e-07	2.66043e-06
ENSG00000167468.18	GPX4	10.1542	0.907586	0.173803	5.22192	1.77077e-07	2.68772e-06
ENSG00000138061.12	CYP1B1	15.8419	1.04946	0.20098	5.22168	1.77304e-07	2.68873e-06
ENSG00000085871.9	MGST2	14.6055	0.869702	0.166751	5.21559	1.83234e-07	2.77365e-06
ENSG00000114353.17	GNAI2	24.9542	-0.689736	0.132259	-5.21504	1.83775e-07	2.77933e-06
ENSG00000275936.1	AC004263.1	7.91944	1.00478	0.192726	5.21353	1.85285e-07	2.79964e-06
ENSG00000279127.1	AL121950.1	11.0038	1.40449	0.269504	5.21137	1.87449e-07	2.82979e-06
ENSG00000204388.7	HSPA1B	4.52084	1.91355	0.367402	5.20833	1.90545e-07	2.87243e-06
ENSG00000159674.12	SPON2	17.9314	0.693526	0.1332	5.20666	1.92267e-07	2.8947e-06
ENSG00000172663.9	TMEM134	35.8488	0.607933	0.116777	5.20594	1.93018e-07	2.90341e-06
ENSG00000215196.5	BASP1-AS1	3.90922	1.25688	0.241559	5.2032	1.95885e-07	2.94126e-06
ENSG00000231254.2	PCED1CP	1.47627	2.04696	0.393444	5.20268	1.96435e-07	2.94435e-06
ENSG00000271361.1	HTATSF1P2	26.1451	0.63723	0.122481	5.20267	1.96442e-07	2.94435e-06
ENSG00000235043.3	TECRP1	6.14305	1.25874	0.242472	5.19127	2.08862e-07	3.12214e-06
ENSG00000286918.1	NA	7.11442	0.884176	0.170413	5.18843	2.12074e-07	3.16732e-06
ENSG00000127564.17	PKMYT1	15.8565	0.697327	0.134547	5.18279	2.18592e-07	3.25887e-06
ENSG00000110063.10	DCPS	274.34	0.720804	0.139141	5.1804	2.21412e-07	3.29797e-06
ENSG00000175414.7	ARL10	35.976	1.22264	0.236421	5.17145	2.3228e-07	3.45679e-06
ENSG00000285668.1	NA	1.91127	1.58626	0.307065	5.16586	2.39333e-07	3.55859e-06
ENSG00000213081.3	AC012362.1	2.68973	1.29325	0.250429	5.16412	2.41575e-07	3.58874e-06
ENSG00000079739.17	PGM1	6.91352	1.11763	0.216514	5.16193	2.44417e-07	3.62775e-06
ENSG00000121022.14	COPS5	9.97309	0.974609	0.188948	5.15808	2.49491e-07	3.69979e-06
ENSG00000274523.5	RCC1L	9.79311	0.698034	0.135609	5.14742	2.64091e-07	3.90593e-06
ENSG00000286790.1	NA	7.7248	0.947619	0.184386	5.13933	2.75716e-07	4.07429e-06
ENSG00000127419.17	TMEM175	6.39473	1.12123	0.218248	5.13743	2.78528e-07	4.11221e-06
ENSG00000247934.4	AC022364.1	2.67898	1.52497	0.297104	5.13277	2.85515e-07	4.21166e-06
ENSG00000256007.1	ARAP1-AS1	83.8894	0.72674	0.141622	5.13155	2.87361e-07	4.23516e-06
ENSG00000258334.1	AC125611.4	12.1383	-1.42879	0.278561	-5.12919	2.90995e-07	4.28496e-06
ENSG00000198689.13	SLC9A6	11.7401	0.759071	0.148012	5.12843	2.92176e-07	4.29481e-06
ENSG00000164867.11	NOS3	8.42444	1.1993	0.233987	5.12549	2.96772e-07	4.35115e-06
ENSG00000115325.13	DOK1	7.13168	1.04216	0.203363	5.1246	2.98166e-07	4.36754e-06
ENSG00000197872.11	FAM49A	8.90037	-1.13223	0.221093	-5.12107	3.03803e-07	4.44624e-06
ENSG00000124915.10	AP002380.1	4.53997	0.986017	0.192549	5.12087	3.04135e-07	4.44721e-06
ENSG00000255050.1	AC067930.5	12.7698	0.910681	0.177878	5.11969	3.0604e-07	4.47117e-06
ENSG00000168899.5	VAMP5	7.41319	0.8115	0.158529	5.11892	3.07288e-07	4.4855e-06
ENSG00000228672.4	PROB1	7.00074	0.699005	0.136584	5.11776	3.09191e-07	4.50935e-06
ENSG00000144711.16	IQSEC1	18.32	-0.986916	0.193162	-5.10926	3.23422e-07	4.7128e-06
ENSG00000149929.16	HIRIP3	8.64448	0.94745	0.185499	5.10757	3.26324e-07	4.74684e-06
ENSG00000132622.11	HSPA12B	9.04894	0.953324	0.18671	5.1059	3.29223e-07	4.78486e-06
ENSG00000232344.2	AC087163.2	7.43556	0.872716	0.170965	5.10465	3.31407e-07	4.81243e-06
ENSG00000286435.1	NA	7.77054	0.760577	0.149006	5.10432	3.31982e-07	4.8166e-06
ENSG00000277969.1	AC006449.6	11.5579	0.764655	0.149838	5.1032	3.33959e-07	4.84111e-06
ENSG00000229873.1	OGFR-AS1	5.33565	0.846944	0.166321	5.09222	3.53892e-07	5.10799e-06
ENSG00000004139.14	SARM1	77.555	0.595161	0.1169	5.0912	3.55804e-07	5.12676e-06
ENSG00000259772.6	AC012236.1	11.7481	0.695186	0.136553	5.09094	3.56288e-07	5.12932e-06
ENSG00000166266.14	CUL5	11.2947	1.42944	0.281231	5.0828	3.7191e-07	5.34048e-06
ENSG00000251131.2	AC025171.3	23.3534	0.621428	0.122286	5.08178	3.73923e-07	5.36478e-06
ENSG00000204851.7	PNMA8B	4.20136	1.6913	0.333313	5.07421	3.89099e-07	5.56723e-06
ENSG00000282875.1	BX322534.1	23.2809	0.626698	0.123509	5.07409	3.89361e-07	5.56723e-06
ENSG00000125458.7	NT5C	10.9925	0.627573	0.123806	5.06899	3.99936e-07	5.7087e-06
ENSG00000104129.10	DNAJC17	30.796	0.779295	0.153827	5.06606	4.06134e-07	5.79225e-06
ENSG00000138085.17	ATRAID	5.58051	0.924354	0.182722	5.05881	4.21882e-07	6.00663e-06
ENSG00000282059.1	CICP19	3.96131	1.92599	0.381349	5.05047	4.40723e-07	6.26424e-06
ENSG00000251513.2	LIX1-AS1	7.54573	0.753634	0.149252	5.04942	4.43159e-07	6.28821e-06
ENSG00000117151.13	CTBS	25.5504	0.818345	0.162099	5.04842	4.45476e-07	6.31041e-06
ENSG00000255390.1	AC091564.4	5.22971	0.959462	0.190182	5.04496	4.53612e-07	6.42023e-06
ENSG00000267984.1	AC008750.4	4.20178	1.02062	0.202573	5.03828	4.69726e-07	6.6371e-06
ENSG00000102974.16	CTCF	6.64537	1.0738	0.213397	5.03196	4.85492e-07	6.84833e-06
ENSG00000258539.1	AC068896.1	15.4502	0.615313	0.122346	5.02931	4.92257e-07	6.93676e-06
ENSG00000167526.14	RPL13	22.6279	-0.802769	0.159622	-5.02918	4.92588e-07	6.93676e-06
ENSG00000025770.19	NCAPH2	125.407	0.854742	0.170198	5.02204	5.11262e-07	7.18766e-06
ENSG00000271937.1	AC104187.1	2.52836	1.31481	0.262542	5.00801	5.49947e-07	7.70569e-06
ENSG00000131037.15	EPS8L1	6.24708	0.890763	0.178093	5.00166	5.68384e-07	7.95074e-06
ENSG00000099834.19	CDHR5	5.16887	1.1035	0.22094	4.99458	5.89643e-07	8.22069e-06
ENSG00000175711.8	B3GNTL1	48.2157	0.650728	0.13035	4.99216	5.97077e-07	8.31742e-06
ENSG00000269926.1	DDIT4-AS1	142.964	0.63876	0.128049	4.98839	6.08848e-07	8.46031e-06
ENSG00000272195.1	AL356512.1	6.23307	0.790228	0.158487	4.98608	6.16164e-07	8.54781e-06
ENSG00000267549.6	AC006116.8	10.4573	0.790824	0.158982	4.9743	6.54838e-07	9.05436e-06
ENSG00000255538.1	OR10V2P	30.8267	0.683512	0.137416	4.97405	6.55677e-07	9.05446e-06
ENSG00000233966.1	UBE2SP1	3.29682	1.27947	0.257233	4.97398	6.55925e-07	9.05446e-06
ENSG00000183696.14	UPP1	5.70097	1.17719	0.236889	4.96936	6.71728e-07	9.26499e-06
ENSG00000272449.2	AL139246.5	4.56033	1.19668	0.240997	4.96552	6.8518e-07	9.43501e-06
ENSG00000272031.3	ANKRD34A	16.9092	0.71894	0.144991	4.95852	7.10307e-07	9.75697e-06
ENSG00000285162.1	AC004593.3	17.3897	0.662457	0.133619	4.95782	7.12894e-07	9.7845e-06
ENSG00000204934.10	ATP6V0E2-AS1	26.0985	0.826646	0.16678	4.95652	7.17674e-07	9.83492e-06
ENSG00000267124.2	AC016588.1	5.41928	0.862425	0.173999	4.9565	7.1774e-07	9.83492e-06
ENSG00000204713.11	TRIM27	16.7469	0.887182	0.179056	4.95479	7.24093e-07	9.91387e-06
ENSG00000267064.2	UXT-AS1	9.32156	0.887229	0.179334	4.94735	7.52307e-07	1.02666e-05
ENSG00000159842.15	ABR	49.9831	0.646196	0.130646	4.94617	7.56894e-07	1.03208e-05
ENSG00000215769.8	ARHGAP27P1-BPTFP1-KPNA2P3	4.48547	1.5729	0.318065	4.94521	7.60608e-07	1.03631e-05
ENSG00000099783.12	HNRNPM	97.5668	0.594983	0.120326	4.94475	7.62435e-07	1.03795e-05
ENSG00000170385.10	SLC30A1	3.40234	1.00524	0.203413	4.94185	7.73837e-07	1.05262e-05
ENSG00000129347.21	KRI1	27.9738	0.82827	0.167732	4.93806	7.89018e-07	1.0724e-05
ENSG00000259577.2	CERNA1	4.73826	0.91734	0.185887	4.93493	8.01802e-07	1.08801e-05
ENSG00000137441.8	FGFBP2	3.44446	-1.39985	0.284474	-4.92085	8.61709e-07	1.16272e-05
ENSG00000178078.12	STAP2	1.71878	1.87306	0.380818	4.91851	8.72049e-07	1.17572e-05
ENSG00000229689.3	AC009237.3	5.2385	1.17985	0.240051	4.91502	8.87745e-07	1.19554e-05
ENSG00000159761.15	C16orf86	3.67332	1.21689	0.247857	4.90963	9.12505e-07	1.22338e-05
ENSG00000234630.1	AC245060.2	2.47561	1.37036	0.279181	4.9085	9.17761e-07	1.22831e-05
ENSG00000105370.8	LIM2	2.9945	1.21048	0.246648	4.90771	9.21457e-07	1.23145e-05
ENSG00000171606.18	ZNF274	7.60366	1.36899	0.278983	4.90705	9.24542e-07	1.23459e-05
ENSG00000251158.1	AC131392.2	77.8825	0.797797	0.162626	4.90571	9.30887e-07	1.24207e-05
ENSG00000196839.13	ADA	14.6279	0.805885	0.16437	4.90287	9.44442e-07	1.25916e-05
ENSG00000102786.15	INTS6	29.8263	0.696276	0.142065	4.90109	9.53062e-07	1.26964e-05
ENSG00000285844.2	NA	3.41415	1.04592	0.213457	4.89992	9.58768e-07	1.27521e-05
ENSG00000176087.15	SLC35A4	47.3221	0.712609	0.145449	4.89936	9.61474e-07	1.27722e-05
ENSG00000180610.10	ZBTB12BP	9.44157	0.777041	0.158603	4.8993	9.61798e-07	1.27722e-05
ENSG00000105618.14	PRPF31	6.515	0.911744	0.186395	4.89146	1.00092e-06	1.32604e-05
ENSG00000130811.12	EIF3G	22.8884	0.649597	0.132805	4.89137	1.00137e-06	1.32604e-05
ENSG00000173436.15	MINOS1	4.28728	1.75082	0.358362	4.88563	1.03097e-06	1.36368e-05
ENSG00000198964.14	SGMS1	6.35614	1.24722	0.255307	4.88518	1.03334e-06	1.36562e-05
ENSG00000103266.11	STUB1	25.4558	0.754054	0.15436	4.88504	1.03407e-06	1.36562e-05
ENSG00000167968.13	DNASE1L2	1.82093	1.40048	0.286703	4.88477	1.03548e-06	1.36641e-05
ENSG00000138744.16	NAAA	4.81185	1.1502	0.235499	4.88412	1.03893e-06	1.36988e-05
ENSG00000182325.11	FBXL6	5.30471	1.03812	0.212638	4.88207	1.04978e-06	1.38202e-05
ENSG00000260063.1	AL512408.1	6.65678	0.754212	0.154642	4.87716	1.07622e-06	1.41461e-05
ENSG00000251484.3	AL356488.1	11.658	0.633533	0.129911	4.87667	1.07892e-06	1.41705e-05
ENSG00000176020.9	AMIGO3	22.9496	1.6455	0.337712	4.87251	1.10189e-06	1.44573e-05
ENSG00000230683.1	DDTP1	3.47916	1.03458	0.212336	4.8724	1.10249e-06	1.44573e-05
ENSG00000246582.3	AC100861.1	2.55321	1.81489	0.37261	4.87075	1.11175e-06	1.45674e-05
ENSG00000090565.17	RAB11FIP3	18.1208	0.718341	0.147503	4.87001	1.11594e-06	1.46109e-05
ENSG00000287276.1	NA	4.18236	1.28676	0.264347	4.86769	1.12908e-06	1.47714e-05
ENSG00000267033.1	AC020911.1	12.7682	0.616866	0.126857	4.86269	1.15799e-06	1.51378e-05
ENSG00000070444.15	MNT	8.50998	1.14498	0.23551	4.86171	1.16373e-06	1.5201e-05
ENSG00000229807.12	XIST	70.0113	1.76765	0.363941	4.85697	1.19197e-06	1.55386e-05
ENSG00000088256.9	GNA11	3.6633	1.4028	0.289204	4.85054	1.23123e-06	1.60203e-05
ENSG00000174796.12	THAP6	4.62155	1.27697	0.264047	4.83616	1.32369e-06	1.7179e-05
ENSG00000268366.1	AC010271.1	5.97694	0.820664	0.169955	4.82872	1.37412e-06	1.78104e-05
ENSG00000243829.1	AC011495.1	2.77783	1.16497	0.241658	4.82074	1.43024e-06	1.84949e-05
ENSG00000125779.22	PANK2	454.936	0.641891	0.133212	4.81858	1.4458e-06	1.86675e-05
ENSG00000231793.5	DOC2GP	7.77487	0.815489	0.169288	4.81717	1.45606e-06	1.87854e-05
ENSG00000113194.13	FAF2	7.6058	1.24299	0.258083	4.81624	1.46286e-06	1.88587e-05
ENSG00000182685.7	BRICD5	5.70331	0.927552	0.192794	4.8111	1.50099e-06	1.93353e-05
ENSG00000168439.17	STIP1	11.7903	0.745288	0.154951	4.80981	1.51072e-06	1.94457e-05
ENSG00000140350.15	ANP32A	23.9435	0.793309	0.164973	4.80871	1.51904e-06	1.95378e-05
ENSG00000267105.1	AC011511.3	4.7764	0.922784	0.191912	4.80836	1.52172e-06	1.95573e-05
ENSG00000180535.4	BHLHA15	13.1518	0.587739	0.122269	4.80695	1.5325e-06	1.96808e-05
ENSG00000198874.13	TYW1	36.6785	0.785772	0.16354	4.80477	1.54927e-06	1.98657e-05
ENSG00000170906.16	NDUFA3	9.72742	0.722454	0.150615	4.79669	1.6131e-06	2.06369e-05
ENSG00000232852.1	CICP4	5.85597	1.3352	0.278791	4.78925	1.67408e-06	2.13844e-05
ENSG00000110031.13	LPXN	7.15407	-0.995524	0.2079	-4.78847	1.68056e-06	2.14509e-05
ENSG00000282988.2	AL031777.3	10.9718	0.639575	0.133659	4.78513	1.70878e-06	2.17778e-05
ENSG00000103254.10	FAM173A	2.46048	1.30041	0.271899	4.78271	1.72951e-06	2.19919e-05
ENSG00000273254.1	AF129075.2	8.54889	0.918266	0.192638	4.76679	1.87185e-06	2.37658e-05
ENSG00000143772.9	ITPKB	8.62837	-0.841268	0.176519	-4.76588	1.88029e-06	2.3855e-05
ENSG00000182183.15	SHISAL2A	4.2213	1.11004	0.23307	4.7627	1.91021e-06	2.4198e-05
ENSG00000225614.4	ZNF469	7.18606	0.865934	0.181899	4.76052	1.9309e-06	2.44231e-05
ENSG00000124357.13	NAGK	27.5946	0.818069	0.171894	4.75915	1.94414e-06	2.45536e-05
ENSG00000230201.5	ATP6V0CP1	5.06314	0.773554	0.162655	4.7558	1.97664e-06	2.49453e-05
ENSG00000160993.4	ALKBH4	69.7691	0.706912	0.148834	4.74966	2.03758e-06	2.56179e-05
ENSG00000076706.17	MCAM	27.1236	0.854437	0.179928	4.74878	2.04648e-06	2.57105e-05
ENSG00000259182.5	AC019254.1	5.76407	0.877746	0.184863	4.7481	2.05338e-06	2.5778e-05
ENSG00000178343.5	SHISA3	4.23021	-0.980659	0.206886	-4.7401	2.13616e-06	2.67171e-05
ENSG00000113716.13	HMGXB3	25.7479	0.596394	0.125824	4.73993	2.13796e-06	2.67197e-05
ENSG00000257453.1	AC011611.3	4.63777	1.04043	0.219588	4.73809	2.15739e-06	2.69425e-05
ENSG00000262873.2	AC127496.5	26.6483	0.60416	0.127645	4.73314	2.21074e-06	2.75677e-05
ENSG00000076662.10	ICAM3	26.2736	-0.689922	0.145772	-4.73287	2.21364e-06	2.75833e-05
ENSG00000168003.17	SLC3A2	4.40541	1.01987	0.215603	4.73033	2.24151e-06	2.78892e-05
ENSG00000169221.14	TBC1D10B	21.6378	0.618801	0.130836	4.72958	2.2498e-06	2.79716e-05
ENSG00000074842.8	MYDGF	6.31293	0.81132	0.171647	4.72669	2.28213e-06	2.83315e-05
ENSG00000100368.14	CSF2RB	32.7803	-0.693228	0.146754	-4.72374	2.31541e-06	2.86969e-05
ENSG00000100890.16	KIAA0391	13.2907	0.908908	0.192461	4.72256	2.32899e-06	2.88279e-05
ENSG00000231864.2	AL807752.3	1.93803	1.59107	0.336941	4.72211	2.33416e-06	2.88705e-05
ENSG00000197061.5	HIST1H4C	9.11443	0.904667	0.191617	4.72123	2.34417e-06	2.89518e-05
ENSG00000175514.2	GPR152	3.44195	1.06737	0.226172	4.71929	2.36671e-06	2.91871e-05
ENSG00000167771.6	RCOR2	8.80771	0.738373	0.156661	4.7132	2.43862e-06	3.00519e-05
ENSG00000185989.11	RASA3	9.26813	-0.699025	0.148335	-4.71247	2.44732e-06	3.01369e-05
ENSG00000160221.18	C21orf33	12.2653	0.622947	0.132228	4.71116	2.46311e-06	3.03091e-05
ENSG00000169230.10	PRELID1	179.858	0.607845	0.129254	4.7027	2.56749e-06	3.15472e-05
ENSG00000025434.19	NR1H3	5.23741	1.2623	0.268619	4.69923	2.6114e-06	3.20633e-05
ENSG00000197363.9	ZNF517	12.1147	0.597159	0.127152	4.69642	2.6476e-06	3.24602e-05
ENSG00000249492.2	AC114956.3	29.6797	0.677124	0.144184	4.69626	2.64962e-06	3.24612e-05
ENSG00000125650.4	PSPN	5.81417	0.818303	0.174308	4.69458	2.67153e-06	3.27058e-05
ENSG00000236432.8	AC097662.1	28.3744	0.644449	0.137395	4.69049	2.72546e-06	3.32936e-05
ENSG00000254693.1	AC010768.1	10.8827	0.672628	0.14349	4.68764	2.76371e-06	3.37113e-05
ENSG00000165204.3	OR1K1	2.51434	1.15359	0.246401	4.68176	2.84424e-06	3.4618e-05
ENSG00000106526.10	ACTR3C	4.45529	1.32388	0.282873	4.68013	2.86689e-06	3.48431e-05
ENSG00000172673.11	THEMIS	7.96515	-1.04043	0.222538	-4.67531	2.93505e-06	3.55684e-05
ENSG00000103260.9	METRN	31.4167	0.620787	0.132908	4.67079	3.00042e-06	3.63082e-05
ENSG00000115718.18	PROC	5.86513	0.904806	0.193758	4.66978	3.01529e-06	3.64618e-05
ENSG00000143303.12	RRNAD1	11.9037	0.654076	0.140108	4.66838	3.0359e-06	3.66845e-05
ENSG00000182224.12	CYB5D1	19.0226	0.816033	0.174937	4.66473	3.09024e-06	3.72338e-05
ENSG00000147162.14	OGT	57.4682	-0.788325	0.169009	-4.66439	3.0953e-06	3.72681e-05
ENSG00000141933.9	TPGS1	2.965	1.49355	0.320341	4.66236	3.12604e-06	3.76111e-05
ENSG00000171772.17	SYCE1	2.20936	1.75898	0.377584	4.65852	3.18485e-06	3.82913e-05
ENSG00000089639.11	GMIP	8.8739	-0.966516	0.207484	-4.65827	3.18877e-06	3.83109e-05
ENSG00000166387.13	PPFIBP2	7.4336	0.84782	0.182045	4.6572	3.20536e-06	3.84826e-05
ENSG00000137713.16	PPP2R1B	10.7419	-2.07466	0.445742	-4.65439	3.24942e-06	3.89559e-05
ENSG00000261532.1	AC009065.7	9.46793	0.64715	0.139084	4.65294	3.27239e-06	3.92032e-05
ENSG00000155592.16	ZKSCAN2	4.19512	1.22724	0.263841	4.65143	3.29636e-06	3.94341e-05
ENSG00000039600.11	SOX30	5.27509	0.848867	0.182679	4.64677	3.37177e-06	4.02787e-05
ENSG00000153066.13	TXNDC11	14.3143	0.592808	0.127631	4.64472	3.4054e-06	4.06515e-05
ENSG00000063978.16	RNF4	10.0084	1.04994	0.226212	4.64142	3.46026e-06	4.12476e-05
ENSG00000148215.4	OR5C1	2.28266	1.38812	0.299085	4.64122	3.46358e-06	4.12579e-05
ENSG00000176387.7	HSD11B2	15.6836	0.606997	0.130902	4.63704	3.5344e-06	4.20716e-05
ENSG00000187513.9	GJA4	5.4027	0.984693	0.212423	4.63552	3.56044e-06	4.22915e-05
ENSG00000184343.11	SRPK3	5.92259	1.14405	0.246958	4.63256	3.61171e-06	4.28399e-05
ENSG00000099625.13	CBARP	6.16786	-1.13767	0.245951	-4.62559	3.73525e-06	4.42115e-05
ENSG00000147138.3	GPR174	10.966	-0.693404	0.150008	-4.62246	3.79212e-06	4.48213e-05
ENSG00000268292.1	AC006547.3	171.363	0.787571	0.170604	4.61637	3.90509e-06	4.60592e-05
ENSG00000259642.2	ST20-AS1	33.3813	1.17591	0.255599	4.60059	4.21293e-06	4.95159e-05
ENSG00000256747.1	AC009511.2	4.38495	0.876746	0.190848	4.59396	4.34908e-06	5.1009e-05
ENSG00000198563.14	DDX39B	24.9582	-0.641115	0.139595	-4.59269	4.3756e-06	5.12841e-05
ENSG00000272696.1	AL359091.4	4.26025	0.790543	0.172304	4.58808	4.47349e-06	5.23948e-05
ENSG00000071889.17	FAM3A	5.15932	1.23355	0.268947	4.58661	4.50505e-06	5.26908e-05
ENSG00000162714.12	ZNF496	5.43429	1.57633	0.34433	4.57796	4.6953e-06	5.48396e-05
ENSG00000197903.8	HIST1H2BK	4.62215	1.086	0.237293	4.57662	4.72545e-06	5.50684e-05
ENSG00000070388.11	FGF22	2.64091	1.35591	0.296293	4.57623	4.7344e-06	5.51044e-05
ENSG00000254285.3	KRT8P3	8.46393	0.669374	0.14632	4.57474	4.76823e-06	5.54596e-05
ENSG00000196924.19	FLNA	56.6407	0.814992	0.178214	4.57311	4.80529e-06	5.58519e-05
ENSG00000188305.6	PEAK3	10.393	0.593246	0.129752	4.57216	4.8273e-06	5.60689e-05
ENSG00000102804.15	TSC22D1	15.3809	1.11343	0.243638	4.57001	4.87708e-06	5.6563e-05
ENSG00000196305.18	IARS	6.41968	-1.50316	0.328928	-4.56988	4.88008e-06	5.6563e-05
ENSG00000184164.15	CRELD2	24.3553	0.591281	0.129584	4.56292	5.04478e-06	5.83525e-05
ENSG00000262429.1	AC004771.4	24.014	0.594355	0.130306	4.56122	5.08574e-06	5.87857e-05
ENSG00000072071.16	ADGRL1	124.989	0.609964	0.133749	4.56051	5.10307e-06	5.89453e-05
ENSG00000137055.15	PLAA	4.62521	-1.42123	0.312168	-4.55279	5.29385e-06	6.1065e-05
ENSG00000260439.1	LMF1-AS1	13.0582	0.70704	0.155535	4.54585	5.47138e-06	6.29829e-05
ENSG00000162408.11	NOL9	5.65264	-1.58515	0.348728	-4.54552	5.48003e-06	6.30391e-05
ENSG00000142606.16	MMEL1	2.54588	1.46937	0.323587	4.54087	5.60219e-06	6.43121e-05
ENSG00000169047.5	IRS1	4.49065	1.78975	0.394154	4.54072	5.60621e-06	6.43142e-05
ENSG00000076201.15	PTPN23	15.5345	0.819557	0.18069	4.53572	5.74077e-06	6.58129e-05
ENSG00000174177.13	CTU2	9.97451	0.894616	0.197502	4.52966	5.9079e-06	6.76363e-05
ENSG00000272173.1	U47924.2	85.4953	0.628082	0.138848	4.52353	6.08168e-06	6.95784e-05
ENSG00000254690.1	AC233992.1	3.56876	-1.01321	0.224004	-4.52319	6.09137e-06	6.96418e-05
ENSG00000233077.1	LINC01271	82.1162	0.714619	0.158137	4.519	6.21329e-06	7.09872e-05
ENSG00000275557.1	AC242842.1	3.4458	1.1811	0.261565	4.5155	6.31676e-06	7.20712e-05
ENSG00000146963.18	LUC7L2	9.74168	1.05253	0.233103	4.5153	6.32266e-06	7.20895e-05
ENSG00000135486.19	HNRNPA1	518.141	0.627835	0.139124	4.51277	6.39849e-06	7.29045e-05
ENSG00000054148.18	PHPT1	3.0949	1.06044	0.23516	4.50943	6.50027e-06	7.39136e-05
ENSG00000256817.1	TPT1P12	89.7603	-0.756513	0.167808	-4.5082	6.53791e-06	7.42912e-05
ENSG00000141562.18	NARF	6.72955	1.05444	0.234101	4.50422	6.66158e-06	7.54919e-05
ENSG00000122679.8	RAMP3	15.8647	0.719506	0.159751	4.50391	6.67155e-06	7.55539e-05
ENSG00000232926.1	AC000078.1	13.5021	0.632951	0.140598	4.50187	6.73593e-06	7.62315e-05
ENSG00000122574.11	WIPF3	7.39904	-0.685325	0.152255	-4.50117	6.758e-06	7.64297e-05
ENSG00000274666.1	AL133370.2	9.62865	-0.77944	0.17324	-4.4992	6.82099e-06	7.70381e-05
ENSG00000152256.14	PDK1	20.8275	0.759334	0.169018	4.49263	7.0349e-06	7.92939e-05
ENSG00000104883.8	PEX11G	4.81706	0.97959	0.218066	4.49217	7.05016e-06	7.93959e-05
ENSG00000184984.10	CHRM5	63.9923	-0.596392	0.132765	-4.49207	7.05341e-06	7.93959e-05
ENSG00000141084.11	RANBP10	10.4625	-1.12377	0.250299	-4.4897	7.1323e-06	8.023e-05
ENSG00000235802.1	HCFC1-AS1	3.01965	0.880919	0.196703	4.47841	7.52004e-06	8.43089e-05
ENSG00000170684.9	ZNF296	3.12185	1.14391	0.255797	4.47195	7.75104e-06	8.6667e-05
ENSG00000170161.7	AL512625.1	28.1343	0.622584	0.13923	4.47163	7.76273e-06	8.67399e-05
ENSG00000241764.4	AC002467.1	4.79948	0.912487	0.204166	4.46935	7.84586e-06	8.75521e-05
ENSG00000067646.12	ZFY	6.8954	1.38577	0.310239	4.46678	7.94076e-06	8.85521e-05
ENSG00000088727.13	KIF9	17.0156	0.762747	0.170825	4.46508	8.00401e-06	8.91982e-05
ENSG00000142634.13	EFHD2	11.3756	-0.636262	0.14252	-4.46438	8.03009e-06	8.94294e-05
ENSG00000164125.16	FAM198B	49.8885	0.646657	0.145006	4.45952	8.21423e-06	9.14195e-05
ENSG00000286416.1	NA	3.97432	0.937844	0.210431	4.45677	8.32021e-06	9.23538e-05
ENSG00000256640.1	AC023051.2	4.67872	0.9817	0.220323	4.45573	8.36072e-06	9.26411e-05
ENSG00000123810.9	B9D2	9.97584	0.620154	0.139259	4.45325	8.45801e-06	9.36355e-05
ENSG00000026950.17	BTN3A1	16.6522	-0.681542	0.153109	-4.45134	8.5335e-06	9.42845e-05
ENSG00000286025.1	NA	32.7984	0.678886	0.152706	4.44572	8.75981e-06	9.67213e-05
ENSG00000136367.14	ZFHX2	12.4798	0.857989	0.193083	4.44362	8.84582e-06	9.76066e-05
ENSG00000259970.1	AC099668.1	4.62924	0.860833	0.193848	4.44076	8.96409e-06	9.8652e-05
ENSG00000205913.7	SRRM2-AS1	1.96092	1.45649	0.32835	4.43579	9.17373e-06	0.000100695
ENSG00000187045.19	TMPRSS6	3.24405	1.00205	0.226025	4.43336	9.27779e-06	0.00010177
ENSG00000213188.3	YBX1P4	8.20399	0.689474	0.155565	4.43206	9.33351e-06	0.000102248
ENSG00000197915.7	HRNR	23.4429	0.780579	0.176133	4.43175	9.34697e-06	0.000102329
ENSG00000272834.1	AL022238.3	6.01187	0.706656	0.159509	4.4302	9.41471e-06	0.000103003
ENSG00000162639.16	HENMT1	3.49662	1.03716	0.23414	4.42966	9.43837e-06	0.000103133
ENSG00000126838.10	PZP	525.883	-0.669489	0.151148	-4.42936	9.45152e-06	0.000103204
ENSG00000071242.12	RPS6KA2	17.2794	0.873347	0.19722	4.42829	9.49824e-06	0.000103646
ENSG00000278603.1	AC245033.3	1.84619	2.17931	0.492581	4.42427	9.67703e-06	0.00010546
ENSG00000139168.9	ZCRB1	5.79102	0.894011	0.202297	4.41929	9.90252e-06	0.000107777
ENSG00000183246.7	RIMBP3C	3.3929	1.4347	0.324946	4.41519	1.00921e-05	0.000109628
ENSG00000259236.1	GOLGA8VP	4.69712	0.850788	0.192855	4.41155	1.02633e-05	0.000111271
ENSG00000288610.1	NA	8.56226	0.888992	0.201581	4.41009	1.03327e-05	0.000111878
ENSG00000167371.21	PRRT2	7.80172	1.18239	0.268244	4.4079	1.04376e-05	0.000112941
ENSG00000276116.2	FUT8-AS1	6.97597	0.782471	0.177987	4.39622	1.10152e-05	0.000118885
ENSG00000227107.1	AC104667.1	5.58131	0.885584	0.201564	4.39356	1.1151e-05	0.000119964
ENSG00000282772.1	AL358790.1	7.19296	0.73601	0.167654	4.39004	1.13328e-05	0.000121771
ENSG00000275186.1	AC018445.1	2.76851	1.06895	0.24364	4.38742	1.14706e-05	0.000123008
ENSG00000114933.16	INO80D	34.463	0.66811	0.152414	4.38352	1.16776e-05	0.000124935
ENSG00000174903.16	RAB1B	6.42364	-0.81685	0.186446	-4.38115	1.18054e-05	0.000126115
ENSG00000040608.14	RTN4R	1.93032	1.21996	0.278789	4.37591	1.20926e-05	0.000129019
ENSG00000278224.7	PRICKLE4	25.2469	0.698393	0.159606	4.37572	1.21032e-05	0.000129049
ENSG00000178732.5	GP5	3.81946	0.909776	0.208014	4.37362	1.22201e-05	0.000130048
ENSG00000176407.18	KCMF1	10.6614	1.3897	0.317763	4.37338	1.22337e-05	0.00013011
ENSG00000176155.19	CCDC57	12.0333	0.689255	0.157655	4.37191	1.23166e-05	0.000130825
ENSG00000280339.1	AP001528.3	18.8418	-0.924493	0.211517	-4.37078	1.23804e-05	0.000131405
ENSG00000251001.1	AC026427.2	7.05639	-0.87037	0.199139	-4.37066	1.23873e-05	0.000131405
ENSG00000085231.14	AK6	4.21852	1.94141	0.444206	4.37053	1.23947e-05	0.000131405
ENSG00000176593.8	AC008969.1	13.5503	0.689736	0.157866	4.36911	1.24754e-05	0.000132094
ENSG00000255224.1	AC109322.1	6.55541	0.711664	0.162916	4.36829	1.25225e-05	0.000132423
ENSG00000164162.14	ANAPC10	11.6793	0.713166	0.163265	4.36815	1.25301e-05	0.000132423
ENSG00000258285.1	TESC-AS1	5.02375	0.722398	0.165396	4.36768	1.25572e-05	0.000132626
ENSG00000160613.14	PCSK7	44.5798	0.596658	0.136804	4.36141	1.29227e-05	0.000136314
ENSG00000085982.14	USP40	25.552	0.818409	0.188127	4.3503	1.3595e-05	0.000143136
ENSG00000162391.12	FAM151A	3.14385	1.19653	0.275066	4.34999	1.36142e-05	0.000143249
ENSG00000205018.2	AC092384.1	12.2584	0.655231	0.150813	4.34467	1.39487e-05	0.0001464
ENSG00000226526.1	AL049569.1	1.8924	1.17554	0.270702	4.34255	1.40838e-05	0.000147541
ENSG00000102125.16	TAZ	3.44989	0.957904	0.220654	4.3412	1.41706e-05	0.000148358
ENSG00000100241.21	SBF1	17.3057	0.928818	0.213966	4.34096	1.41858e-05	0.000148425
ENSG00000102984.15	ZNF821	10.7631	0.627108	0.144504	4.33974	1.42654e-05	0.000149164
ENSG00000267117.1	AC010525.1	4.27925	0.896639	0.206702	4.33783	1.43896e-05	0.000150369
ENSG00000256073.3	URB1-AS1	1.89176	1.33343	0.307503	4.33633	1.44884e-05	0.000151213
ENSG00000279873.2	LINC01126	7.12495	0.637588	0.147051	4.33582	1.45216e-05	0.000151371
ENSG00000133872.14	SARAF	18.5146	-0.655262	0.151287	-4.33126	1.48261e-05	0.000154353
ENSG00000125945.15	ZNF436	15.1217	0.644211	0.149001	4.32353	1.53552e-05	0.000159466
ENSG00000232998.3	VPS13A-AS1	5.16121	0.838259	0.193934	4.32239	1.54348e-05	0.000159995
ENSG00000205445.3	KRTAP10-2	1.77262	1.46394	0.33873	4.32184	1.54731e-05	0.000160293
ENSG00000171017.11	LRRC8E	18.6596	0.621881	0.144009	4.31835	1.57199e-05	0.000162448
ENSG00000198883.12	PNMA5	7.78586	0.696072	0.161653	4.30596	1.66264e-05	0.000171394
ENSG00000166394.15	CYB5R2	52.5082	0.726479	0.168773	4.30447	1.67385e-05	0.000172444
ENSG00000170667.15	RASA4B	12.688	1.20001	0.278822	4.30385	1.67858e-05	0.000172825
ENSG00000160856.21	FCRL3	9.34978	-0.930706	0.216507	-4.29873	1.71778e-05	0.000176461
ENSG00000232792.2	FTH1P25	8.67726	-0.631093	0.146822	-4.29835	1.72078e-05	0.000176628
ENSG00000204351.12	SKIV2L	10.2823	0.704506	0.16396	4.29681	1.73271e-05	0.000177744
ENSG00000211899.10	IGHM	19.7486	-0.782523	0.182227	-4.29422	1.75309e-05	0.000179724
ENSG00000174606.14	ANGEL2	4.90966	-1.10132	0.256725	-4.28987	1.78777e-05	0.000182944
ENSG00000103152.12	MPG	2.53591	1.16854	0.27275	4.28429	1.83323e-05	0.000187253
ENSG00000125531.7	FNDC11	6.21053	1.3436	0.3143	4.2749	1.91221e-05	0.000194964
ENSG00000236290.1	EEF1GP7	3.53075	-1.25554	0.293798	-4.2735	1.92431e-05	0.00019596
ENSG00000188610.12	FAM72B	4.20997	1.45154	0.339673	4.27334	1.92564e-05	0.000195976
ENSG00000130592.17	LSP1	18.4941	-0.641692	0.150344	-4.26816	1.97094e-05	0.000199979
ENSG00000196262.15	PPIA	28.6193	-0.588978	0.138191	-4.26207	2.02545e-05	0.000205137
ENSG00000279852.1	AC083964.2	11.2879	0.606821	0.142382	4.26191	2.02685e-05	0.000205156
ENSG00000278713.1	AC120114.3	18.3207	0.596125	0.14009	4.2553	2.08769e-05	0.000210636
ENSG00000185614.7	FAM212A	4.56767	0.986387	0.231807	4.25521	2.08852e-05	0.000210636
ENSG00000100294.13	MCAT	2.75595	1.05723	0.248681	4.25135	2.12485e-05	0.00021417
ENSG00000163412.13	EIF4E3	22.81	0.794653	0.186985	4.24982	2.13941e-05	0.000215509
ENSG00000269564.1	AC008753.2	20.0799	0.598957	0.140974	4.24872	2.14995e-05	0.00021644
ENSG00000284194.3	SCO2	7.34491	0.620443	0.146074	4.24744	2.16224e-05	0.000217547
ENSG00000124222.22	STX16	32.0786	0.935442	0.220253	4.24712	2.1654e-05	0.000217735
ENSG00000222019.7	URAHP	6.75714	0.751085	0.176871	4.24652	2.17119e-05	0.000217893
ENSG00000282556.3	AC068733.3	2.65906	1.14194	0.268913	4.24649	2.17145e-05	0.000217893
ENSG00000213145.10	CRIP1	13.1964	0.914422	0.21534	4.24642	2.17217e-05	0.000217893
ENSG00000205189.12	ZBTB10	6.24907	1.00663	0.237132	4.24503	2.18565e-05	0.000218983
ENSG00000121741.16	ZMYM2	12.4595	-0.841674	0.198751	-4.23482	2.28737e-05	0.000228628
ENSG00000284237.1	AL356275.1	3.30613	0.892778	0.210865	4.23389	2.29688e-05	0.000229373
ENSG00000110660.15	SLC35F2	12.5104	-0.606023	0.143242	-4.23076	2.32902e-05	0.000232237
ENSG00000119986.7	AVPI1	4.70471	-0.74129	0.175259	-4.22969	2.34013e-05	0.000233207
ENSG00000119013.9	NDUFB3	14.5434	0.589811	0.139452	4.22948	2.34229e-05	0.000233283
ENSG00000253389.2	AC113133.1	9.54807	0.907132	0.214487	4.22931	2.34407e-05	0.000233322
ENSG00000181291.8	TMEM132E	4.31775	1.2911	0.305547	4.22555	2.38361e-05	0.00023673
ENSG00000235890.2	TSPEAR-AS1	5.65202	1.26821	0.300723	4.2172	2.47356e-05	0.000244903
ENSG00000145391.13	SETD7	6.3191	1.05702	0.250653	4.21706	2.47507e-05	0.000244908
ENSG00000170837.3	GPR27	34.6154	0.781434	0.185475	4.21314	2.51841e-05	0.000249049
ENSG00000162889.11	MAPKAPK2	8.24851	-0.977336	0.232178	-4.20943	2.56014e-05	0.000252432
ENSG00000259655.1	AC090825.2	2.17272	1.27253	0.302467	4.20716	2.58598e-05	0.00025483
ENSG00000171700.14	RGS19	6.51792	-0.762182	0.181433	-4.20091	2.65845e-05	0.000261358
ENSG00000110871.15	COQ5	5.69004	1.35703	0.323683	4.19248	2.75927e-05	0.000270793
ENSG00000283765.1	AC131160.1	15.0084	0.708916	0.169242	4.18878	2.80462e-05	0.0002746
ENSG00000060558.4	GNA15	13.006	0.714945	0.170722	4.18777	2.81708e-05	0.00027566
ENSG00000127220.6	ABHD8	2.35672	1.13861	0.272005	4.18598	2.83938e-05	0.000277517
ENSG00000104852.15	SNRNP70	7.46643	-0.904302	0.216144	-4.1838	2.86682e-05	0.000280037
ENSG00000184730.11	APOBR	24.3859	0.5956	0.142551	4.17814	2.93903e-05	0.000286423
ENSG00000099804.9	CDC34	8.51604	-1.11323	0.266691	-4.17423	2.99e-05	0.000291221
ENSG00000205885.7	C1RL-AS1	33.4136	0.739526	0.177265	4.17186	3.02125e-05	0.000293923
ENSG00000148671.14	ADIRF	3.74024	0.962804	0.23115	4.16527	3.10982e-05	0.000302189
ENSG00000253948.2	AC104986.2	65.8058	0.751378	0.180608	4.16027	3.17872e-05	0.000307815
ENSG00000134758.14	RNF138	4.01181	1.25204	0.301076	4.15855	3.2027e-05	0.000309779
ENSG00000129355.7	CDKN2D	3.93512	0.957332	0.230517	4.15298	3.28173e-05	0.000316875
ENSG00000279803.1	AC009090.5	6.58003	0.680829	0.163966	4.15227	3.29199e-05	0.000317683
ENSG00000170469.11	SPATA24	2.51369	0.979704	0.236029	4.15078	3.31347e-05	0.000319388
ENSG00000249173.6	LINC01093	6.48158	0.979978	0.236204	4.14886	3.34133e-05	0.000321888
ENSG00000228411.1	CDY4P	23.4994	-0.677084	0.163205	-4.14868	3.34404e-05	0.000321904
ENSG00000177303.10	CASKIN2	3.62627	1.28133	0.309046	4.14606	3.38242e-05	0.000325172
ENSG00000105518.14	TMEM205	5.68009	0.741337	0.178807	4.14601	3.38317e-05	0.000325172
ENSG00000126231.15	PROZ	5.98785	0.708634	0.170957	4.1451	3.39665e-05	0.000326281
ENSG00000143727.16	ACP1	7.66445	0.905693	0.219144	4.13286	3.58276e-05	0.000342654
ENSG00000282742.1	AC093323.3	3.6985	1.23253	0.29823	4.13282	3.58344e-05	0.000342654
ENSG00000126351.13	THRA	12.4991	0.591627	0.14334	4.12743	3.66843e-05	0.000349982
ENSG00000169371.14	SNUPN	5.58613	0.807979	0.195778	4.12702	3.67499e-05	0.000350409
ENSG00000156515.24	HK1	9.88873	-0.770186	0.186647	-4.12642	3.68449e-05	0.000351116
ENSG00000003249.15	DBNDD1	4.69588	0.715077	0.17339	4.12409	3.72202e-05	0.00035449
ENSG00000100351.17	GRAP2	9.41303	-0.929985	0.225596	-4.12235	3.75021e-05	0.000356972
ENSG00000136504.13	KAT7	17.0863	-1.10359	0.267956	-4.11856	3.81246e-05	0.000362075
ENSG00000264548.1	AC132872.2	2.28867	1.22052	0.296399	4.11783	3.82464e-05	0.000362821
ENSG00000272196.2	HIST2H2AA4	8.44937	2.03284	0.493947	4.1155	3.86341e-05	0.000366086
ENSG00000243709.1	LEFTY1	4.27901	-0.839749	0.204068	-4.11505	3.87101e-05	0.000366598
ENSG00000259475.1	AC036108.1	4.66553	0.840946	0.204512	4.11196	3.92323e-05	0.000371334
ENSG00000214562.15	NUTM2D	45.1575	0.753797	0.183432	4.1094	3.9669e-05	0.000374833
ENSG00000125637.16	PSD4	19.1778	-0.79521	0.193533	-4.10892	3.97513e-05	0.000375188
ENSG00000243307.2	POM121L6P	3.75829	1.1289	0.275196	4.10216	4.0932e-05	0.000385248
ENSG00000184292.7	TACSTD2	1.95585	1.72818	0.42139	4.10115	4.11098e-05	0.000386705
ENSG00000106991.14	ENG	18.1138	0.666095	0.162599	4.09656	4.1933e-05	0.000393565
ENSG00000149782.13	PLCB3	9.25412	0.734895	0.179442	4.09543	4.21381e-05	0.000395268
ENSG00000257702.3	LBX2-AS1	3.61578	0.81637	0.199361	4.09493	4.2229e-05	0.0003959
ENSG00000258451.1	AL163636.1	3.94764	0.873353	0.213439	4.09182	4.28e-05	0.000401028
ENSG00000165178.9	NCF1C	12.7652	-0.629302	0.153852	-4.0903	4.30809e-05	0.000403435
ENSG00000286623.1	NA	5.60819	0.657921	0.161231	4.08062	4.49162e-05	0.000418985
ENSG00000138439.12	FAM117B	8.48099	0.722378	0.177038	4.08037	4.49647e-05	0.000419204
ENSG00000277349.1	AC133919.3	36.9915	0.991371	0.243055	4.07879	4.52702e-05	0.000421349
ENSG00000104904.12	OAZ1	58.0594	-0.65222	0.159972	-4.07707	4.56061e-05	0.000423771
ENSG00000162413.16	KLHL21	11.4193	1.01681	0.249441	4.07635	4.57475e-05	0.000424849
ENSG00000248968.1	AC012640.1	4.77463	0.72855	0.178826	4.07408	4.61963e-05	0.000428305
ENSG00000230521.1	HCG4P7	21.0182	1.08322	0.26615	4.06995	4.70233e-05	0.000435011
ENSG00000178404.10	CEP295NL	18.852	0.638485	0.15703	4.06602	4.78231e-05	0.000442166
ENSG00000280161.1	AC022413.1	2.40571	0.9868	0.242702	4.06588	4.78507e-05	0.000442177
ENSG00000065526.12	SPEN	59.4041	0.690888	0.170077	4.0622	4.86123e-05	0.000447981
ENSG00000151952.16	TMEM132D	35.1252	0.597768	0.147302	4.0581	4.94727e-05	0.000455159
ENSG00000284657.1	AL031432.5	8.06927	0.714845	0.176248	4.0559	4.99409e-05	0.000458963
ENSG00000162227.8	TAF6L	6.74947	0.744094	0.183869	4.04687	5.19065e-05	0.000475205
ENSG00000129467.14	ADCY4	28.4028	0.611488	0.15119	4.04451	5.2433e-05	0.000479764
ENSG00000119335.17	SET	35.1507	0.854028	0.211969	4.02901	5.60111e-05	0.000510831
ENSG00000285410.1	GABPB1-IT1	8.56177	0.599838	0.14892	4.02792	5.62723e-05	0.000512935
ENSG00000270082.1	AC010531.7	3.97349	0.819001	0.203527	4.02404	5.72083e-05	0.000520053
ENSG00000146556.14	WASH2P	4.68091	0.989388	0.246004	4.02183	5.77478e-05	0.000524389
ENSG00000127533.4	F2RL3	5.32585	0.763708	0.189908	4.02146	5.78393e-05	0.000524935
ENSG00000149761.9	NUDT22	8.48682	0.631445	0.157174	4.01749	5.88205e-05	0.000533552
ENSG00000196365.12	LONP1	10.3923	0.678313	0.16886	4.01701	5.89417e-05	0.000534363
ENSG00000253738.2	OTUD6B-AS1	21.6066	0.636638	0.15869	4.01184	6.02469e-05	0.000545017
ENSG00000215302.8	AC127502.1	2.93481	1.05546	0.263234	4.00959	6.08246e-05	0.00054965
ENSG00000187796.15	CARD9	8.12113	0.768666	0.192	4.00346	6.24221e-05	0.000563479
ENSG00000173662.21	TAS1R1	2.57696	0.889808	0.222275	4.00319	6.24942e-05	0.000563826
ENSG00000172954.14	LCLAT1	12.6926	-0.598826	0.149635	-4.00192	6.2831e-05	0.00056656
ENSG00000243989.9	ACY1	10.3564	0.690728	0.172606	4.00176	6.28724e-05	0.000566628
ENSG00000073169.14	SELENOO	4.99824	0.757429	0.189362	3.9999	6.33682e-05	0.00057079
ENSG00000101188.5	NTSR1	10.6248	0.740098	0.185145	3.9974	6.4043e-05	0.000576249
ENSG00000155254.13	MARVELD1	1.87619	1.20429	0.301425	3.99534	6.4602e-05	0.000580457
ENSG00000101542.10	CDH20	2.61708	1.59446	0.399084	3.99529	6.46144e-05	0.000580457
ENSG00000161996.19	WDR90	2.56809	1.45565	0.364431	3.99431	6.48839e-05	0.000582565
ENSG00000085491.17	SLC25A24	7.65252	0.650591	0.162998	3.99142	6.56799e-05	0.000588767
ENSG00000111678.11	C12orf57	3.84365	0.929664	0.23294	3.99099	6.57973e-05	0.000589504
ENSG00000229273.1	BX664615.1	7.88895	1.05062	0.263362	3.98925	6.62834e-05	0.000593542
ENSG00000104824.17	HNRNPL	7.52552	-0.737432	0.184968	-3.98681	6.69662e-05	0.000599337
ENSG00000179008.9	C14orf39	11.0822	0.810961	0.203465	3.98575	6.7268e-05	0.000601716
ENSG00000274750.2	HIST1H3E	6.84763	0.637454	0.160139	3.98063	6.87319e-05	0.000613503
ENSG00000184922.14	FMNL1	21.9696	0.678992	0.170651	3.97884	6.92534e-05	0.000617829
ENSG00000174446.13	SNAPC5	33.1718	0.72198	0.181885	3.96944	7.20407e-05	0.00064065
ENSG00000161677.12	JOSD2	2.53107	1.09945	0.277108	3.96758	7.2605e-05	0.000644984
ENSG00000171119.2	NRTN	1.28097	1.60085	0.403751	3.96495	7.34125e-05	0.000651468
ENSG00000244486.9	SCARF2	1.86906	1.57256	0.396817	3.96293	7.40344e-05	0.000656639
ENSG00000145743.17	FBXL17	5.81085	0.977594	0.246735	3.96213	7.42849e-05	0.000658182
ENSG00000270419.1	CAHM	2.06565	1.13018	0.285246	3.96212	7.42868e-05	0.000658182
ENSG00000228315.12	GUSBP11	6.00196	-1.01713	0.257029	-3.95727	7.58116e-05	0.000671337
ENSG00000006125.18	AP2B1	18.837	-0.792658	0.200434	-3.95471	7.66283e-05	0.000677496
ENSG00000235237.1	Z82188.2	1.71989	1.26205	0.31917	3.95416	7.68038e-05	0.00067869
ENSG00000235245.1	AL360181.2	2.98363	1.11277	0.281478	3.95331	7.70771e-05	0.000680746
ENSG00000108187.16	PBLD	8.20678	0.618986	0.156639	3.95167	7.76088e-05	0.000684721
ENSG00000105851.11	PIK3CG	16.2939	-0.762878	0.19316	-3.94947	7.83255e-05	0.000690681
ENSG00000237971.1	AL445523.1	18.1997	-0.701453	0.178007	-3.9406	8.12788e-05	0.000714446
ENSG00000266891.1	AP000902.1	5.15557	0.763966	0.193876	3.94048	8.13188e-05	0.000714446
ENSG00000115085.14	ZAP70	6.8193	-0.783608	0.198948	-3.93875	8.19065e-05	0.000719233
ENSG00000072609.18	CHFR	9.90843	0.925718	0.235187	3.9361	8.28174e-05	0.000726852
ENSG00000072682.19	P4HA2	8.58108	0.7381	0.187685	3.93266	8.40125e-05	0.000736569
ENSG00000272953.1	AC092171.4	4.35665	0.767882	0.195363	3.93055	8.47526e-05	0.00074267
ENSG00000268678.1	AC005261.2	5.50088	0.654595	0.166614	3.9288	8.53698e-05	0.000747688
ENSG00000164023.14	SGMS2	7.84431	1.21521	0.309887	3.92146	8.8013e-05	0.000769632
ENSG00000163479.14	SSR2	10.1952	-0.70072	0.178783	-3.91938	8.87787e-05	0.000775115
ENSG00000177191.2	B3GNT8	6.99711	0.810346	0.20685	3.91756	8.945e-05	0.000780164
ENSG00000250902.1	SMAD1-AS1	6.34549	0.787442	0.201014	3.91734	8.95299e-05	0.000780455
ENSG00000218018.3	AL109955.1	95.8519	0.672737	0.171781	3.91625	8.99358e-05	0.000782667
ENSG00000261779.1	AC113208.3	24.8451	0.597109	0.152473	3.91616	8.99703e-05	0.000782667
ENSG00000140406.4	TLNRD1	2.95005	0.807276	0.206162	3.91573	9.01322e-05	0.000783669
ENSG00000179632.10	MAF1	9.32651	0.807316	0.20619	3.9154	9.02559e-05	0.000784337
ENSG00000151376.17	ME3	2.25899	1.34707	0.34413	3.91442	9.06226e-05	0.000787117
ENSG00000188910.8	GJB3	3.58092	0.898708	0.229604	3.91416	9.07188e-05	0.000787544
ENSG00000167670.16	CHAF1A	3.39715	1.14354	0.292268	3.91264	9.12909e-05	0.000792101
ENSG00000167840.13	ZNF232	6.01421	0.687732	0.175805	3.9119	9.15742e-05	0.000794148
ENSG00000115970.18	THADA	43.3681	0.840332	0.214908	3.9102	9.22203e-05	0.000798513
ENSG00000129925.11	TMEM8A	8.48041	-0.608095	0.155619	-3.90759	9.32208e-05	0.000806759
ENSG00000287601.1	NA	8.44922	0.597565	0.153122	3.90253	9.51922e-05	0.000822123
ENSG00000241269.1	AC093620.1	5.1059	0.882236	0.226117	3.90168	9.5527e-05	0.000824591
ENSG00000143545.10	RAB13	9.32376	-0.759031	0.194804	-3.89639	9.7637e-05	0.000840453
ENSG00000136732.16	GYPC	45.8938	-0.877879	0.22553	-3.89252	9.92089e-05	0.000852424
ENSG00000130827.6	PLXNA3	8.52944	-1.56143	0.401818	-3.88591	0.000101947	0.000874588
ENSG00000181625.17	SLX1B	2.51022	1.74383	0.448771	3.88579	0.000101997	0.000874588
ENSG00000138496.16	PARP9	21.0448	0.605617	0.155892	3.88484	0.000102397	0.000877567
ENSG00000153395.10	LPCAT1	9.30535	-0.938913	0.241753	-3.88377	0.000102848	0.000880983
ENSG00000178685.14	PARP10	5.83188	0.828902	0.213467	3.88304	0.00010316	0.000883205
ENSG00000282164.3	PEG13	3.67987	0.839064	0.216641	3.87306	0.000107475	0.000918275
ENSG00000228146.8	CASP16P	9.10834	0.75955	0.196202	3.87127	0.00010827	0.000924121
ENSG00000272482.1	AC254633.1	2.7434	0.819674	0.211834	3.86941	0.000109098	0.000930718
ENSG00000259780.3	AC009065.1	2.79546	0.861791	0.222747	3.86893	0.000109314	0.000932083
ENSG00000241945.8	PWP2	5.36868	0.963728	0.249811	3.85783	0.000114396	0.000971467
ENSG00000124731.13	TREM1	23.1337	-0.734899	0.190585	-3.85601	0.000115252	0.000976726
ENSG00000203279.4	AL590705.1	2.65038	0.993672	0.257702	3.8559	0.000115306	0.000976726
ENSG00000271857.1	AL096865.1	2.97588	0.87119	0.226123	3.85273	0.000116809	0.000988952
ENSG00000084676.15	NCOA1	27.2947	-0.670666	0.174261	-3.84864	0.000118776	0.00100409
ENSG00000103313.13	MEFV	14.7261	-0.659238	0.171304	-3.84835	0.000118918	0.00100478
ENSG00000188522.15	FAM83G	6.11505	0.830035	0.215776	3.84674	0.000119698	0.00101035
ENSG00000124613.8	ZNF391	4.6687	1.24373	0.323454	3.84515	0.000120479	0.00101643
ENSG00000264769.1	AC145207.8	2.27183	0.994025	0.258526	3.84497	0.000120567	0.00101667
ENSG00000151651.16	ADAM8	9.38784	-0.681317	0.177267	-3.84344	0.000121321	0.001022
ENSG00000160796.18	NBEAL2	23.4963	-0.682492	0.177751	-3.8396	0.000123236	0.00103708
ENSG00000179218.14	CALR	13.2405	-0.651836	0.169798	-3.8389	0.000123588	0.00103849
ENSG00000152804.11	HHEX	3.14378	0.976482	0.254597	3.8354	0.000125361	0.0010518
ENSG00000090013.11	BLVRB	7.68526	-1.03961	0.27127	-3.83236	0.000126922	0.00106383
ENSG00000254910.1	AC136475.2	3.76851	1.7254	0.450686	3.82838	0.000128989	0.00107813
ENSG00000258749.1	AL110504.1	9.11305	0.633237	0.165413	3.82821	0.000129077	0.00107813
ENSG00000055917.16	PUM2	21.9089	-0.74881	0.19626	-3.8154	0.000135964	0.00113115
ENSG00000173846.13	PLK3	17.2394	0.681169	0.17868	3.81223	0.000137721	0.0011452
ENSG00000251196.1	AC106760.1	12.2498	0.614876	0.161308	3.81182	0.000137949	0.00114652
ENSG00000239474.7	KLHL41	7.41274	-0.632843	0.166072	-3.81066	0.000138595	0.00115075
ENSG00000235314.1	LINC00957	32.1471	0.587251	0.154296	3.80601	0.000141226	0.00117143
ENSG00000182487.12	NCF1B	8.91122	-0.68961	0.18124	-3.80496	0.000141825	0.00117582
ENSG00000287952.1	NA	5.87436	0.721359	0.189612	3.80439	0.000142151	0.00117678
ENSG00000259488.2	AC023355.1	64.9906	1.16685	0.306982	3.80104	0.000144087	0.00119046
ENSG00000074370.18	ATP2A3	11.8638	-0.700771	0.184373	-3.80083	0.000144213	0.00119091
ENSG00000274215.1	AC106028.4	27.0313	0.630572	0.165944	3.79992	0.000144742	0.00119438
ENSG00000158104.11	HPD	4.94767	0.936268	0.246395	3.79986	0.000144776	0.00119438
ENSG00000160323.19	ADAMTS13	4.48038	-0.726593	0.191251	-3.79916	0.00014519	0.00119721
ENSG00000267757.4	EML2-AS1	2.73556	0.965546	0.254249	3.79763	0.000146084	0.0012034
ENSG00000078589.13	P2RY10	6.7535	-0.973502	0.256397	-3.79685	0.000146547	0.00120662
ENSG00000213024.12	NUP62	9.82391	0.753888	0.198899	3.79031	0.000150457	0.00123638
ENSG00000161405.17	IKZF3	30.7904	-0.7114	0.187721	-3.78967	0.000150845	0.00123897
ENSG00000176438.12	SYNE3	10.0964	-0.719789	0.189984	-3.78869	0.000151444	0.00124267
ENSG00000267703.1	AC020917.2	2.49714	1.14377	0.301944	3.78801	0.00015186	0.00124547
ENSG00000105227.16	PRX	4.27082	1.51502	0.400164	3.78601	0.000153086	0.0012543
ENSG00000265091.5	AP001496.2	11.1633	-1.15282	0.304533	-3.78555	0.00015337	0.00125602
ENSG00000103496.15	STX4	9.27226	0.693931	0.183334	3.78506	0.00015367	0.00125786
ENSG00000288675.1	NA	2.39373	1.05726	0.279654	3.78059	0.000156456	0.00127942
ENSG00000213361.2	AC004884.1	2.69138	1.24486	0.329352	3.77974	0.00015699	0.00128316
ENSG00000030419.16	IKZF2	10.3344	1.06747	0.282491	3.77878	0.0001576	0.00128751
ENSG00000234709.2	UPF3AP3	4.31766	0.805081	0.213303	3.77435	0.000160424	0.00130613
ENSG00000238172.2	RPS2P35	3.66011	0.839834	0.222672	3.77162	0.000162191	0.00131859
ENSG00000136986.10	DERL1	8.07011	0.901195	0.238974	3.7711	0.000162528	0.00132005
ENSG00000248455.6	LINC02217	20.705	0.946206	0.250948	3.77053	0.000162904	0.00132247
ENSG00000134684.11	YARS	6.30278	0.812209	0.215738	3.76479	0.00016669	0.00134928
ENSG00000105810.10	CDK6	13.9406	1.32929	0.353474	3.76066	0.000169467	0.00136715
ENSG00000196218.13	RYR1	5.45699	1.52249	0.405098	3.75832	0.000171059	0.00137932
ENSG00000207955.5	AL359091.1	5.16361	0.701982	0.18685	3.75692	0.000172016	0.00138571
ENSG00000102890.16	ELMO3	4.84296	0.64503	0.171722	3.75624	0.000172485	0.00138882
ENSG00000106538.10	RARRES2	2.42303	1.03314	0.275511	3.7499	0.000176905	0.001421
ENSG00000113368.12	LMNB1	6.62419	0.811023	0.21637	3.74832	0.000178021	0.00142928
ENSG00000130764.10	LRRC47	35.4567	0.72603	0.193708	3.74806	0.000178207	0.00143009
ENSG00000073578.17	SDHA	5.79616	-0.834992	0.22281	-3.74756	0.000178566	0.00143229
ENSG00000121749.15	TBC1D15	4.52342	-1.11012	0.296323	-3.74632	0.000179448	0.00143834
ENSG00000105393.16	BABAM1	4.24635	-0.93326	0.249149	-3.74579	0.000179824	0.00144031
ENSG00000171206.15	TRIM8	9.60494	0.594379	0.158899	3.7406	0.000183582	0.00146831
ENSG00000177119.16	ANO6	10.3622	-0.731094	0.195506	-3.73951	0.000184382	0.0014729
ENSG00000067596.12	DHX8	10.6605	-0.943523	0.25233	-3.73924	0.000184576	0.00147345
ENSG00000214659.4	KRT8P26	11.867	0.866659	0.231789	3.739	0.000184755	0.00147417
ENSG00000267342.1	AC087289.2	5.78156	0.611256	0.163535	3.73778	0.000185652	0.00147992
ENSG00000134109.11	EDEM1	13.2318	0.890133	0.238292	3.73548	0.00018736	0.00149283
ENSG00000251372.6	LINC00499	4.99503	1.26831	0.339909	3.73132	0.000190477	0.00151622
ENSG00000224478.3	AL356417.1	3.01416	0.899852	0.241626	3.72415	0.000195977	0.00155779
ENSG00000168214.20	RBPJ	15.3143	0.748139	0.200947	3.72306	0.000196823	0.00156229
ENSG00000131697.18	NPHP4	3.33163	1.21833	0.327414	3.72108	0.000198373	0.00157236
ENSG00000204256.14	BRD2	24.5216	0.776987	0.209006	3.71754	0.000201173	0.00159305
ENSG00000188263.10	IL17REL	1.74714	1.24812	0.336448	3.70971	0.000207496	0.00164002
ENSG00000237945.7	LINC00649	19.4158	0.736418	0.198564	3.70873	0.000208305	0.00164564
ENSG00000174327.7	SLC16A13	6.11901	0.66592	0.179588	3.70803	0.000208875	0.00164936
ENSG00000233321.2	AL357833.1	36.1763	0.70944	0.191362	3.70733	0.000209459	0.0016532
ENSG00000228219.1	NPM1P30	1.26241	-2.61917	0.708674	-3.69588	0.000219125	0.00172139
ENSG00000120833.14	SOCS2	8.83397	0.619585	0.167697	3.69468	0.000220168	0.00172858
ENSG00000248360.7	LINC00504	6.75981	-0.743461	0.20123	-3.69458	0.000220246	0.00172858
ENSG00000244300.3	GATA2-AS1	6.50344	1.29694	0.351073	3.69422	0.000220567	0.00173029
ENSG00000270638.1	AL023806.1	3.30618	0.844428	0.228708	3.69216	0.000222358	0.0017427
ENSG00000073150.14	PANX2	2.18072	0.995484	0.269745	3.69046	0.000223845	0.00175115
ENSG00000288075.1	NA	3.83103	-1.03524	0.280518	-3.69045	0.000223853	0.00175115
ENSG00000258379.1	AL355097.1	9.80198	-0.591249	0.160273	-3.68901	0.00022513	0.00176032
ENSG00000185101.13	ANO9	13.7995	0.648636	0.175855	3.68846	0.000225617	0.00176248
ENSG00000196092.14	PAX5	11.1747	1.51193	0.410184	3.68598	0.000227826	0.00177727
ENSG00000180697.9	C3orf22	8.55616	0.782467	0.212282	3.68598	0.000227828	0.00177727
ENSG00000143702.16	CEP170	10.3172	0.98153	0.266475	3.68338	0.000230161	0.00179463
ENSG00000212694.8	LINC01089	13.9586	0.67985	0.184659	3.68165	0.000231729	0.00180518
ENSG00000212657.1	KRTAP16-1	3.20912	1.0659	0.289629	3.68023	0.000233026	0.0018136
ENSG00000113262.16	GRM6	3.90183	1.37815	0.375146	3.67363	0.000239132	0.00185596
ENSG00000174775.17	HRAS	2.22545	0.89575	0.24392	3.67231	0.000240371	0.00186299
ENSG00000261713.6	SSTR5-AS1	7.14955	-0.907179	0.247052	-3.67202	0.000240643	0.00186395
ENSG00000099785.10	2002-03-01	3.04079	-1.04445	0.284442	-3.67194	0.000240718	0.00186395
ENSG00000132361.18	CLUH	10.8042	0.912416	0.248561	3.6708	0.000241794	0.00187142
ENSG00000163029.16	SMC6	3.65643	1.17743	0.321228	3.66541	0.000246939	0.0019086
ENSG00000125485.17	DDX31	4.15437	0.923092	0.252304	3.65865	0.000253546	0.00195247
ENSG00000197119.13	SLC25A29	14.8212	0.768037	0.209974	3.65777	0.000254419	0.00195829
ENSG00000143847.15	PPFIA4	10.9578	1.14082	0.312087	3.65544	0.000256741	0.00197525
ENSG00000187166.1	H1FNT	3.59064	0.775819	0.212451	3.65175	0.000260463	0.00200297
ENSG00000124126.14	PREX1	26.3691	-0.629753	0.172506	-3.65063	0.000261601	0.00200988
ENSG00000231123.1	SPATA20P1	106.352	0.718939	0.196963	3.65012	0.000262122	0.00201204
ENSG00000032444.17	PNPLA6	12.2845	0.615177	0.16855	3.64981	0.00026243	0.00201287
ENSG00000167693.17	NXN	10.4798	0.591044	0.161967	3.64917	0.000263088	0.00201595
ENSG00000184207.9	PGP	6.24649	0.642462	0.176118	3.6479	0.000264387	0.0020248
ENSG00000100450.13	GZMH	2.67383	-0.966284	0.264899	-3.64774	0.000264554	0.00202515
ENSG00000103145.11	HCFC1R1	4.28621	0.788892	0.216489	3.64402	0.000268408	0.00205184
ENSG00000149809.16	TM7SF2	6.5435	0.585492	0.160807	3.64095	0.000271634	0.00207367
ENSG00000223503.1	AL353807.1	3.92311	0.756593	0.207878	3.63961	0.000273056	0.00208168
ENSG00000141664.10	ZCCHC2	16.1898	0.733784	0.201673	3.63848	0.000274251	0.00208889
ENSG00000288349.1	NA	26.431	0.667586	0.183596	3.63617	0.000276723	0.00210676
ENSG00000075914.13	EXOSC7	4.92962	0.864546	0.237837	3.63503	0.000277951	0.00211515
ENSG00000143811.19	PYCR2	2.70866	-1.04112	0.286432	-3.6348	0.000278194	0.00211604
ENSG00000199683.1	RN7SKP185	5.54531	-0.671578	0.18484	-3.63328	0.000279837	0.00212564
ENSG00000223510.7	CDRT15	4.80642	0.647103	0.178156	3.63223	0.000280978	0.00213282
ENSG00000143442.22	POGZ	22.1695	-0.627956	0.172887	-3.63218	0.000281036	0.00213282
ENSG00000185156.6	MFSD6L	26.5153	0.737768	0.203159	3.63149	0.000281793	0.0021376
ENSG00000065029.15	ZNF76	12.3835	0.632918	0.174541	3.62619	0.000287632	0.00217894
ENSG00000172081.14	MOB3A	19.708	-0.59893	0.165221	-3.62502	0.000288938	0.00218784
ENSG00000204560.10	DHX16	3.67804	-0.871032	0.240348	-3.62405	0.000290025	0.00219508
ENSG00000123146.20	ADGRE5	26.0991	-0.604161	0.166758	-3.62298	0.000291227	0.00220219
ENSG00000206190.12	ATP10A	8.74001	0.795559	0.219742	3.62042	0.000294124	0.0022231
ENSG00000169220.18	RGS14	4.96273	-0.885993	0.244947	-3.61709	0.000297937	0.00224989
ENSG00000130487.9	KLHDC7B	4.40848	0.849876	0.235034	3.61597	0.000299223	0.00225756
ENSG00000241322.11	CDRT1	36.7672	0.6145	0.170028	3.61411	0.000301381	0.00227078
ENSG00000125354.24	2006-09-01	17.234	-0.618327	0.171164	-3.61247	0.000303294	0.00228314
ENSG00000138668.19	HNRNPD	7.51565	0.947008	0.262272	3.61078	0.000305277	0.00229395
ENSG00000013306.16	SLC25A39	80.9461	-0.936116	0.259387	-3.60895	0.000307433	0.00230912
ENSG00000262503.1	AC027763.1	3.16581	-0.987191	0.273648	-3.60752	0.000309138	0.00231985
ENSG00000168395.16	ING5	5.95338	0.961548	0.266592	3.60682	0.000309971	0.00232402
ENSG00000198858.10	R3HDM4	34.4273	-0.73532	0.203913	-3.60604	0.000310903	0.00232893
ENSG00000166233.15	ARIH1	17.3468	0.890029	0.246863	3.60535	0.000311728	0.00233406
ENSG00000278921.2	EPB41L4A-AS2	2.01812	1.20321	0.333792	3.60468	0.000312541	0.00233911
ENSG00000141429.13	GALNT1	7.3063	1.01185	0.281103	3.59957	0.000318741	0.00237702
ENSG00000101605.13	MYOM1	7.24317	0.920587	0.25576	3.59941	0.000318938	0.00237743
ENSG00000278969.1	AC026310.3	2.42605	0.969546	0.26939	3.59904	0.000319391	0.00237976
ENSG00000176973.8	FAM89B	4.45612	1.00809	0.280174	3.59809	0.000320557	0.00238421
ENSG00000167895.15	TMC8	25.4546	0.673459	0.187423	3.59326	0.000326563	0.00242243
ENSG00000110074.11	FOXRED1	9.65187	0.831892	0.231606	3.59184	0.000328353	0.00243356
ENSG00000172938.3	MRGPRD	3.26911	0.946105	0.263632	3.58873	0.000332291	0.00245731
ENSG00000162402.14	USP24	20.8284	-0.910991	0.253942	-3.5874	0.000333996	0.00246883
ENSG00000223804.5	AC244669.1	8.85923	1.13393	0.316109	3.58714	0.000334329	0.00247021
ENSG00000214184.3	GCC2-AS1	3.88958	-0.803316	0.224033	-3.58571	0.000336161	0.00248156
ENSG00000118503.15	TNFAIP3	9.23237	0.767262	0.214355	3.5794	0.000344378	0.00253886
ENSG00000236008.3	LINC01814	8.53367	0.867904	0.242704	3.57597	0.000348927	0.00256788
ENSG00000161179.14	YDJC	3.83288	0.798187	0.223238	3.57551	0.000349551	0.00257135
ENSG00000101751.10	POLI	4.4923	0.828185	0.232045	3.56907	0.000358249	0.00262727
ENSG00000007384.15	RHBDF1	5.18413	0.738156	0.206844	3.56866	0.000358806	0.00262932
ENSG00000247095.3	MIR210HG	4.32155	0.88598	0.248542	3.56471	0.000364255	0.00266432
ENSG00000202395.1	RN7SKP1	6.15123	0.960491	0.269538	3.56347	0.000365979	0.00267577
ENSG00000271824.2	SMIM32	2.32493	0.967164	0.271623	3.56069	0.000369886	0.00270315
ENSG00000286216.1	NA	4.09714	0.732847	0.206036	3.55688	0.000375282	0.00274007
ENSG00000130856.17	ZNF236	14.0236	-1.03503	0.291003	-3.55678	0.000375428	0.00274007
ENSG00000271318.1	AP000654.2	6.58533	-0.81851	0.230216	-3.5554	0.000377409	0.00275213
ENSG00000126705.15	AHDC1	5.27357	-0.849374	0.238962	-3.55443	0.000378801	0.00276108
ENSG00000090238.12	YPEL3	29.2198	-0.616223	0.173411	-3.55354	0.000380088	0.00276926
ENSG00000123106.10	CCDC91	4.67171	0.972072	0.27365	3.55224	0.000381967	0.00278053
ENSG00000240498.9	CDKN2B-AS1	8.09858	0.902951	0.25422	3.55185	0.000382529	0.00278221
ENSG00000131323.16	TRAF3	6.30564	-1.17052	0.329698	-3.55027	0.00038483	0.00279652
ENSG00000154237.13	LRRK1	31.6409	0.688993	0.194326	3.54556	0.000391777	0.00284454
ENSG00000273644.1	AC215522.1	8.2139	0.723212	0.204036	3.54454	0.000393303	0.00285438
ENSG00000238243.3	OR2W3	3.7333	-1.2369	0.349217	-3.54193	0.000397214	0.00287903
ENSG00000272114.1	AL136131.3	3.65314	0.760618	0.214796	3.54111	0.00039844	0.00288542
ENSG00000267563.1	AC011471.2	4.09834	0.663691	0.187559	3.53857	0.000402301	0.00290961
ENSG00000168356.13	SCN11A	4.4904	0.961669	0.271892	3.53696	0.000404767	0.00292241
ENSG00000174428.18	GTF2IRD2B	6.03738	0.805127	0.227664	3.53647	0.000405513	0.00292393
ENSG00000135587.9	SMPD2	7.90053	0.638614	0.180591	3.53625	0.00040585	0.00292393
ENSG00000156675.16	RAB11FIP1	25.4362	-0.610379	0.172637	-3.53562	0.000406815	0.00292963
ENSG00000188383.8	GPAT2P2	3.19293	1.09868	0.310771	3.53534	0.000407258	0.00293156
ENSG00000130338.13	TULP4	7.04469	-1.2362	0.35005	-3.53149	0.000413232	0.00296911
ENSG00000225335.3	AC016027.1	28.542	0.590606	0.167499	3.52603	0.000421838	0.00302224
ENSG00000227933.1	AL357874.1	2.55506	0.951256	0.269799	3.5258	0.000422209	0.00302339
ENSG00000232916.1	HMGN2P27	3.98477	-0.912907	0.258929	-3.5257	0.000422359	0.00302339
ENSG00000277496.1	AL357033.4	2.66574	0.804317	0.228297	3.52312	0.000426498	0.00304978
ENSG00000213779.4	AC107956.2	4.14119	0.774608	0.219868	3.52306	0.000426591	0.00304978
ENSG00000218189.4	POM121L14P	5.8372	0.616354	0.175091	3.52019	0.000431244	0.00307911
ENSG00000133048.13	CHI3L1	5.67296	-0.825072	0.234762	-3.5145	0.000440579	0.00313908
ENSG00000100345.22	MYH9	58.9454	-0.672957	0.1915	-3.51414	0.00044118	0.00314202
ENSG00000197961.12	ZNF121	6.90234	-1.00497	0.286423	-3.50869	0.00045032	0.00319897
ENSG00000183354.12	KIAA2026	13.1082	0.689194	0.196553	3.50641	0.000454198	0.00322379
ENSG00000164430.16	CGAS	6.88972	0.657183	0.187501	3.50495	0.000456689	0.00323872
ENSG00000186141.9	POLR3C	6.74013	0.805954	0.23017	3.50156	0.000462537	0.00327882
ENSG00000279196.1	AC135048.4	8.1742	0.59895	0.171266	3.4972	0.000470172	0.00332054
ENSG00000175097.8	RAG2	4.14073	0.780301	0.223169	3.49646	0.000471478	0.00332812
ENSG00000233901.6	LINC01503	4.45067	0.753391	0.216053	3.48706	0.000488357	0.00343715
ENSG00000172270.21	BSG	19.1909	-0.876321	0.251416	-3.48555	0.00049113	0.00345257
ENSG00000115350.12	POLE4	2.83032	1.12925	0.324213	3.48306	0.000495726	0.00348025
ENSG00000170185.10	USP38	4.14999	-0.693299	0.199138	-3.48151	0.000498596	0.00349601
ENSG00000184203.8	PPP1R2	9.75023	0.765504	0.219895	3.48122	0.000499143	0.00349838
ENSG00000198743.7	SLC5A3	7.25874	-0.621068	0.178483	-3.4797	0.000501967	0.00351524
ENSG00000051009.11	FAM160A2	3.85655	-0.915523	0.263268	-3.47754	0.000506044	0.00353936
ENSG00000259169.1	GNRHR2P1	29.2416	0.697843	0.200938	3.47292	0.000514826	0.00359628
ENSG00000128284.19	APOL3	13.2851	-0.810532	0.233529	-3.47079	0.000518931	0.00362193
ENSG00000136451.9	VEZF1	6.80864	-0.621546	0.179281	-3.46688	0.000526539	0.0036674
ENSG00000277150.2	F8A3	4.43711	-0.646765	0.186652	-3.46509	0.000530055	0.0036873
ENSG00000175040.6	CHST2	2.7424	0.857102	0.247385	3.46465	0.000530915	0.00369176
ENSG00000287037.1	NA	31.4088	0.965242	0.279024	3.45935	0.000541475	0.00375428
ENSG00000189280.3	GJB5	2.28401	0.972739	0.281703	3.45307	0.000554242	0.00383014
ENSG00000153885.14	KCTD15	3.98016	1.13426	0.328506	3.45279	0.000554821	0.00383256
ENSG00000180644.8	PRF1	7.11826	-0.752025	0.217864	-3.4518	0.00055685	0.00384499
ENSG00000065150.21	IPO5	7.71658	0.755415	0.218867	3.45149	0.000557502	0.00384791
ENSG00000167772.12	ANGPTL4	4.12359	0.811485	0.235502	3.44577	0.000569444	0.00392549
ENSG00000172799.5	ZBTB8OSP2	4.535	-1.05859	0.307666	-3.4407	0.00058021	0.00398496
ENSG00000104043.15	ATP8B4	5.59926	1.07879	0.313587	3.44016	0.000581363	0.00398962
ENSG00000262874.2	C19orf84	12.6409	-0.60973	0.177297	-3.43904	0.000583775	0.00400453
ENSG00000231560.1	CLEC12A-AS1	7.14322	0.613939	0.178549	3.43848	0.000584982	0.00401117
ENSG00000110324.11	IL10RA	33.5306	-0.609469	0.177273	-3.43802	0.000585982	0.00401639
ENSG00000163545.11	NUAK2	5.86056	-0.630331	0.183514	-3.43479	0.000593009	0.00405957
ENSG00000131435.13	PDLIM4	9.20578	0.660621	0.192411	3.4334	0.000596072	0.00407721
ENSG00000079950.14	STX7	22.8835	-0.978463	0.285101	-3.43198	0.000599185	0.00409644
ENSG00000273327.1	OR6L2P	5.98139	0.658399	0.192092	3.42752	0.000609118	0.00416136
ENSG00000175920.18	DOK7	4.80798	0.788122	0.230378	3.421	0.000623923	0.00425384
ENSG00000087589.16	CASS4	6.03498	-0.596301	0.17432	-3.42073	0.00062453	0.00425625
ENSG00000142185.16	TRPM2	3.71315	1.13742	0.332639	3.4194	0.000627602	0.0042737
ENSG00000125746.18	EML2	7.40697	0.759304	0.222266	3.4162	0.000635021	0.00432072
ENSG00000167470.12	MIDN	11.4831	0.778962	0.228077	3.41535	0.000637007	0.00432828
ENSG00000261143.1	ADAMTS7P3	4.45373	1.31799	0.386039	3.41414	0.000639842	0.00434471
ENSG00000042832.12	TG	4.5689	1.17537	0.344365	3.41315	0.000642164	0.00435695
ENSG00000275493.2	FAM27D1	1.60327	1.32458	0.388189	3.4122	0.000644399	0.00437034
ENSG00000163646.12	CLRN1	17.2626	1.09842	0.321949	3.4118	0.000645364	0.00437512
ENSG00000171552.14	BCL2L1	73.0778	-0.618675	0.181417	-3.41023	0.000649077	0.00439851
ENSG00000206013.2	IFITM5	2.93583	0.999706	0.293199	3.40965	0.000650474	0.0044062
ENSG00000257815.7	LINC01481	5.34089	0.992935	0.29132	3.4084	0.000653441	0.0044237
ENSG00000254131.1	AC093367.1	2.02053	1.02486	0.300777	3.40738	0.000655905	0.00443376
ENSG00000221937.4	TAS2R40	95.8866	0.625169	0.183528	3.4064	0.000658268	0.00444617
ENSG00000232963.1	HMGN2P20	4.45539	-0.701842	0.206083	-3.40562	0.000660132	0.00445184
ENSG00000127720.8	METTL25	4.99791	0.813389	0.238942	3.40413	0.000663761	0.00447092
ENSG00000100138.15	SNU13	4.06155	-0.839796	0.247112	-3.39845	0.000677698	0.004552
ENSG00000237074.2	AL596218.1	5.43273	-0.663152	0.19538	-3.39416	0.000688396	0.00461684
ENSG00000135973.3	GPR45	4.21055	0.6004	0.176952	3.39301	0.000691291	0.00463251
ENSG00000237846.1	AL773545.3	16.4494	0.709312	0.209147	3.39146	0.000695224	0.00465109
ENSG00000237786.1	GFOD1-AS1	4.91762	0.709208	0.209168	3.39061	0.000697372	0.00466361
ENSG00000265479.7	DTX2P1-UPK3BP1-PMS2P11	5.1912	-0.778291	0.22956	-3.39036	0.000698001	0.00466595
ENSG00000287913.1	NA	24.6539	0.594913	0.175588	3.38812	0.000703738	0.00470055
ENSG00000196083.10	IL1RAP	11.0964	-0.933165	0.275785	-3.38366	0.000715254	0.00476987
ENSG00000105261.7	OVOL3	1.3714	1.39575	0.412747	3.38162	0.000720595	0.00479977
ENSG00000100982.12	PCIF1	6.13829	0.628034	0.185733	3.38139	0.000721195	0.00480044
ENSG00000178927.18	C17orf62	20.7142	0.624076	0.184587	3.38093	0.000722418	0.00480428
ENSG00000102904.15	TSNAXIP1	6.8247	0.618062	0.183118	3.37521	0.000737582	0.0048912
ENSG00000278935.1	AC087386.2	1.96854	1.62352	0.481068	3.37481	0.000738657	0.0048948
ENSG00000243910.8	TUBA4B	3.39913	0.731529	0.217101	3.36954	0.00075294	0.00497569
ENSG00000145349.17	CAMK2D	6.57745	-0.924768	0.274588	-3.36784	0.000757586	0.00499759
ENSG00000104870.13	FCGRT	5.85558	-0.762916	0.226572	-3.36721	0.000759338	0.00500417
ENSG00000123453.18	SARDH	2.74773	0.965662	0.286838	3.36658	0.000761064	0.00501358
ENSG00000196455.8	PIK3R4	6.12428	-1.12946	0.335812	-3.36336	0.000769994	0.00506445
ENSG00000266405.3	CBX3P2	1.97932	0.97702	0.290606	3.36201	0.000773763	0.00508326
ENSG00000136908.18	DPM2	8.34497	-0.989721	0.294427	-3.36152	0.000775158	0.00509043
ENSG00000187867.10	PALM3	3.40979	-0.735212	0.218904	-3.35861	0.000783356	0.00513931
ENSG00000134287.10	ARF3	13.6086	-0.733183	0.218303	-3.35855	0.000783521	0.00513931
ENSG00000100614.18	PPM1A	25.3874	-0.676746	0.201616	-3.35661	0.000789039	0.00517348
ENSG00000058668.15	ATP2B4	21.5599	-0.757246	0.225784	-3.35385	0.000796955	0.00521926
ENSG00000271947.1	AC017076.1	9.56619	-1.56742	0.467708	-3.35128	0.000804395	0.00526387
ENSG00000240905.3	RN7SL798P	15.539	0.595391	0.177804	3.34858	0.000812266	0.00530432
ENSG00000179761.12	PIPOX	10.0107	0.609631	0.18206	3.34851	0.000812474	0.00530432
ENSG00000205176.3	REXO1L1P	21.9766	0.960921	0.287027	3.34784	0.000814431	0.00531427
ENSG00000154451.14	GBP5	52.3854	-0.628415	0.188007	-3.34251	0.00083023	0.00540806
ENSG00000172534.14	HCFC1	6.96647	0.587567	0.175787	3.34249	0.000830298	0.00540806
ENSG00000255959.1	AP000777.2	3.19931	0.699071	0.20923	3.34116	0.000834283	0.0054298
ENSG00000205593.12	DENND6B	3.75936	0.843216	0.252422	3.3405	0.000836291	0.00544076
ENSG00000106683.15	LIMK1	3.45419	1.11667	0.334464	3.33868	0.00084178	0.0054701
ENSG00000249170.1	AC096713.1	1.99646	0.994781	0.298104	3.33702	0.000846816	0.00549644
ENSG00000259617.1	AC020661.3	6.15026	-0.587298	0.176037	-3.33622	0.000849256	0.00550801
ENSG00000172057.10	ORMDL3	5.22389	-1.03699	0.310937	-3.33505	0.000852855	0.00552494
ENSG00000100418.8	DESI1	4.87095	-1.03404	0.310651	-3.32863	0.000872738	0.00564064
ENSG00000182087.14	TMEM259	7.03475	-0.70495	0.211828	-3.32793	0.00087494	0.00564838
ENSG00000168216.13	LMBRD1	9.6971	0.629025	0.189173	3.32513	0.000883784	0.00570108
ENSG00000124496.12	TRERF1	5.34384	-0.664023	0.199888	-3.32197	0.000893849	0.00575937
ENSG00000213658.12	LAT	3.35621	-1.3295	0.400293	-3.32131	0.000895965	0.00577078
ENSG00000096063.16	SRPK1	12.8378	0.694608	0.209193	3.32041	0.000898846	0.00578712
ENSG00000186862.20	PDZD7	5.18204	-0.724086	0.218122	-3.31964	0.00090134	0.00579873
ENSG00000243227.3	RN7SL55P	5.59243	-0.612843	0.184754	-3.31708	0.000909632	0.0058431
ENSG00000148814.18	LRRC27	6.93618	1.08526	0.328089	3.30781	0.000940278	0.00601463
ENSG00000158717.11	RNF166	14.6857	0.593935	0.179634	3.30637	0.000945149	0.00603887
ENSG00000147689.16	FAM83A	3.49804	0.926563	0.28057	3.30244	0.000958489	0.00611014
ENSG00000123080.12	CDKN2C	2.59404	0.767616	0.232463	3.3021	0.000959636	0.00611513
ENSG00000141068.14	KSR1	6.48347	-0.985726	0.298746	-3.29955	0.000968416	0.00616209
ENSG00000227201.2	CNN2P1	4.40146	0.659671	0.19995	3.29918	0.000969688	0.00616747
ENSG00000132485.14	ZRANB2	10.1635	-0.705692	0.214216	-3.2943	0.000986684	0.00626132
ENSG00000167393.18	PPP2R3B	8.03502	0.791666	0.240356	3.29372	0.000988715	0.00627183
ENSG00000132824.14	SERINC3	19.4125	-0.617502	0.187793	-3.28821	0.00100828	0.00637427
ENSG00000083896.13	YTHDC1	12.4902	-0.665575	0.202648	-3.28439	0.00102203	0.00645143
ENSG00000028310.18	BRD9	5.13065	-0.856857	0.260932	-3.28383	0.00102408	0.00646192
ENSG00000183291.17	SELENOF	4.82187	-0.721603	0.219758	-3.28362	0.00102482	0.00646418
ENSG00000068001.14	HYAL2	9.68633	0.588206	0.179574	3.27556	0.00105454	0.00663421
ENSG00000131981.16	LGALS3	6.26095	-0.986446	0.301288	-3.2741	0.00106	0.00666601
ENSG00000089820.16	ARHGAP4	4.14429	-0.813302	0.248973	-3.26663	0.00108836	0.00681629
ENSG00000251309.1	AP002075.1	9.13631	-0.58818	0.180161	-3.26474	0.00109564	0.00684913
ENSG00000100288.20	CHKB	4.85073	-1.26113	0.386518	-3.26279	0.00110322	0.00689132
ENSG00000124074.12	ENKD1	3.80253	0.663325	0.203467	3.26011	0.00111368	0.00694631
ENSG00000264343.6	NOTCH2NL	3.75826	-0.969482	0.297506	-3.2587	0.00111926	0.00697194
ENSG00000243483.1	AC078785.3	2.84628	-0.849462	0.260679	-3.25865	0.00111945	0.00697194
ENSG00000267801.1	AC087289.5	3.23326	0.754373	0.231657	3.25641	0.00112829	0.00702176
ENSG00000133639.6	BTG1	27.602	-0.625072	0.192071	-3.25438	0.00113638	0.00706953
ENSG00000185262.9	UBALD2	6.52246	0.863989	0.265618	3.25274	0.00114297	0.00710784
ENSG00000255481.2	OR56A7P	3.96753	0.864926	0.265921	3.25257	0.00114366	0.0071095
ENSG00000099875.15	MKNK2	6.09954	-0.653957	0.20114	-3.25125	0.001149	0.00714009
ENSG00000068878.15	PSME4	12.5779	-0.731914	0.225189	-3.25022	0.00115316	0.00716325
ENSG00000164327.13	RICTOR	28.4509	-0.644314	0.198279	-3.24953	0.00115595	0.00717791
ENSG00000113108.19	APBB3	3.81161	0.707365	0.217756	3.24843	0.00116045	0.00720052
ENSG00000231245.2	C1DP1	6.10841	-0.692808	0.213405	-3.24645	0.00116855	0.00724008
ENSG00000106571.15	GLI3	2.90919	-1.38633	0.427321	-3.24423	0.0011777	0.007286
ENSG00000214525.4	AC130709.1	3.77993	0.647208	0.199509	3.244	0.00117863	0.00728908
ENSG00000212952.6	BX088651.1	1.87035	1.23025	0.379257	3.24384	0.00117932	0.00729063
ENSG00000196684.12	HSH2D	6.07916	-0.770288	0.237919	-3.2376	0.00120539	0.00743541
ENSG00000105063.19	PPP6R1	7.93843	-0.758118	0.234253	-3.23633	0.00121079	0.0074632
ENSG00000235816.3	PRELID1P3	9.36626	-0.614412	0.189856	-3.23619	0.00121135	0.00746389
ENSG00000162139.10	NEU3	4.45538	-1.28447	0.396959	-3.23577	0.00121314	0.00747222
ENSG00000129351.17	ILF3	8.85889	-0.888337	0.274588	-3.23517	0.00121571	0.00748027
ENSG00000135913.11	USP37	10.2335	-0.890323	0.27527	-3.23436	0.00121914	0.00749539
ENSG00000260596.5	DUX4	3.64293	1.19488	0.369766	3.23144	0.00123169	0.00756293
ENSG00000115977.20	AAK1	25.5983	0.791495	0.244943	3.23134	0.00123209	0.00756293
ENSG00000257150.3	PGAM1P5	2.74839	-1.15915	0.35874	-3.23117	0.00123283	0.00756293
ENSG00000145741.16	BTF3	13.575	-0.654733	0.202707	-3.22995	0.0012381	0.00758972
ENSG00000145592.14	RPL37	29.0613	-0.630118	0.195372	-3.22522	0.00125874	0.00770537
ENSG00000227527.2	AC096540.1	2.97914	0.740359	0.229766	3.22223	0.00127196	0.00777734
ENSG00000278773.1	RF02220	6.80923	0.621018	0.192753	3.22184	0.00127371	0.00778525
ENSG00000198400.12	NTRK1	5.33651	-0.718404	0.22304	-3.22097	0.00127758	0.00780321
ENSG00000116688.18	MFN2	10.4891	-0.779866	0.242122	-3.22097	0.00127758	0.00780321
ENSG00000177885.15	GRB2	13.5036	-0.664291	0.206335	-3.21948	0.00128425	0.00783537
ENSG00000113140.11	SPARC	8.96047	-1.09193	0.339224	-3.21892	0.00128675	0.00784777
ENSG00000134824.14	FADS2	4.14198	1.02546	0.318882	3.21578	0.0013009	0.00791678
ENSG00000287088.1	NA	3.63365	0.890473	0.277209	3.21228	0.00131687	0.00800237
ENSG00000203812.2	HIST2H2AA3	6.95225	1.21446	0.378148	3.2116	0.00131997	0.00801713
ENSG00000184486.10	POU3F2	4.19926	-0.668295	0.20827	-3.2088	0.00133291	0.00807353
ENSG00000002933.9	TMEM176A	1.85011	1.20967	0.37701	3.20859	0.00133389	0.00807389
ENSG00000226659.1	AC021028.1	2.88349	0.693904	0.216326	3.20767	0.00133815	0.00809597
ENSG00000267339.7	LINC00906	20.5701	0.824793	0.25739	3.20445	0.00135319	0.00816979
ENSG00000286045.1	NA	3.32469	0.701033	0.218973	3.20146	0.00136731	0.00825206
ENSG00000121413.13	ZSCAN18	9.14741	-0.769063	0.240291	-3.20055	0.00137164	0.00827225
ENSG00000266846.2	AP001021.2	5.62368	-0.726252	0.227	-3.19934	0.00137741	0.0082981
ENSG00000126251.6	GPR42	2.34432	1.62057	0.50682	3.19752	0.00138613	0.00834465
ENSG00000285117.1	AC068724.4	2.60606	-1.09692	0.343079	-3.19727	0.00138734	0.00834893
ENSG00000047644.19	WWC3	6.71977	-0.661847	0.207155	-3.19494	0.00139861	0.00840471
ENSG00000260436.1	AC093525.3	2.45567	0.858642	0.268877	3.19343	0.00140593	0.00843958
ENSG00000213689.14	TREX1	10.6375	0.90649	0.283938	3.19257	0.00141015	0.00845583
ENSG00000008869.12	HEATR5B	7.16489	-0.742886	0.232978	-3.18865	0.00142939	0.00854375
ENSG00000196810.5	CTBP1-AS2	10.3774	0.78317	0.245667	3.18794	0.00143291	0.0085601
ENSG00000140323.6	DISP2	32.6836	0.872304	0.273707	3.18699	0.0014376	0.00858059
ENSG00000262480.2	SAMD11P1	6.69443	0.610255	0.191662	3.18401	0.00145248	0.00865094
ENSG00000105270.15	CLIP3	4.5615	1.05703	0.332018	3.18367	0.00145422	0.00865819
ENSG00000235869.1	Z99127.2	6.55442	-0.685736	0.215483	-3.18233	0.00146097	0.00868915
ENSG00000232687.1	RPL12P9	4.71093	-0.694536	0.218556	-3.17784	0.00148374	0.00877871
ENSG00000105701.16	FKBP8	33.0459	-0.724889	0.228416	-3.17354	0.00150591	0.00889336
ENSG00000138028.16	CGREF1	3.51535	0.664004	0.209241	3.1734	0.00150665	0.00889415
ENSG00000229001.1	ACTBP14	2.08146	0.958381	0.302359	3.16968	0.00152607	0.0089871
ENSG00000038532.16	CLEC16A	9.35139	-0.803441	0.253551	-3.16876	0.00153091	0.0090061
ENSG00000167625.11	ZNF526	7.54755	0.758619	0.239552	3.16682	0.00154116	0.0090569
ENSG00000185900.11	POMK	10.4842	-0.991938	0.313406	-3.16502	0.00155071	0.00910662
ENSG00000138785.15	INTS12	4.09894	0.775899	0.245356	3.16234	0.00156508	0.0091846
ENSG00000117983.17	MUC5B	13.452	0.986983	0.312186	3.16152	0.00156948	0.00919107
ENSG00000066926.12	FECH	21.1185	-0.986868	0.312413	-3.15886	0.00158389	0.00926903
ENSG00000245958.6	AC093752.1	29.4193	-0.662109	0.20963	-3.15846	0.00158605	0.00927844
ENSG00000154856.13	APCDD1	5.57073	0.986717	0.312657	3.15591	0.00159996	0.00934027
ENSG00000127084.19	FGD3	21.1948	-0.681126	0.216032	-3.15289	0.00161662	0.009408
ENSG00000224857.1	LINC01691	3.38062	-0.751111	0.238289	-3.15211	0.00162097	0.00943007
ENSG00000286367.1	NA	5.57124	0.665118	0.211034	3.15171	0.00162317	0.00943961
ENSG00000261081.1	AC025678.2	1.51069	1.66257	0.527538	3.15156	0.00162398	0.00944105
ENSG00000204277.1	LINC01993	3.66836	0.725873	0.230343	3.15127	0.00162563	0.00944738
ENSG00000141349.8	G6PC3	5.29385	0.731919	0.232359	3.14995	0.00163296	0.00948185
ENSG00000236266.1	Z98884.1	5.6951	0.602388	0.19124	3.1499	0.00163326	0.00948185
ENSG00000277072.5	STAG3L2	3.34611	0.867955	0.276206	3.14242	0.00167555	0.00970721
ENSG00000108510.10	MED13	28.918	-0.736178	0.234548	-3.13871	0.00169692	0.00982083
ENSG00000135932.11	CAB39	8.57361	-0.594969	0.189748	-3.13558	0.00171516	0.00991268
ENSG00000225402.1	AC010878.1	45.2519	0.650223	0.207474	3.134	0.00172441	0.00996164
ENSG00000108256.9	NUFIP2	26.1306	0.870296	0.277732	3.13359	0.00172684	0.00996648
ENSG00000169682.18	SPNS1	3.5337	0.874493	0.27909	3.13337	0.00172812	0.00997042
ENSG00000130119.17	GNL3L	10.0634	-0.926434	0.295884	-3.13107	0.00174169	0.0100349
ENSG00000260170.1	AC090527.2	1.30398	-2.40217	0.767276	-3.13078	0.00174344	0.0100415
ENSG00000143363.17	PRUNE1	4.39093	-0.755739	0.241595	-3.12813	0.00175923	0.0101173
ENSG00000262903.1	AC027796.4	2.51912	0.743477	0.237947	3.12456	0.00178073	0.0102247
ENSG00000274124.1	AC074029.3	3.07969	0.66822	0.214254	3.11883	0.00181573	0.0103901
ENSG00000136021.19	SCYL2	6.98327	-0.904604	0.290159	-3.11762	0.00182319	0.0104292
ENSG00000126709.15	IFI6	8.82756	-1.02862	0.330001	-3.11701	0.00182693	0.0104435
ENSG00000140830.9	TXNL4B	4.70291	0.759563	0.243726	3.11646	0.00183035	0.0104522
ENSG00000113384.14	GOLPH3	5.31646	0.638393	0.204902	3.11561	0.00183568	0.0104757
ENSG00000255073.8	ZFP91-CNTF	1.30704	2.12289	0.681532	3.11488	0.00184019	0.0104979
ENSG00000225406.1	AC080125.1	2.50649	-1.22909	0.394638	-3.11447	0.00184278	0.010509
ENSG00000198793.13	MTOR	9.64992	-0.781068	0.250856	-3.11361	0.00184811	0.0105359
ENSG00000116685.16	KIAA2013	4.15879	-0.640912	0.205903	-3.11269	0.00185388	0.010558
ENSG00000239608.1	RUVBL1-AS1	3.82779	-0.631073	0.202751	-3.11255	0.00185476	0.0105594
ENSG00000074855.11	ANO8	3.67363	0.61502	0.197839	3.10869	0.00187919	0.0106804
ENSG00000256576.2	LINC02361	2.43766	0.797429	0.256651	3.10706	0.00188959	0.0107273
ENSG00000196628.20	TCF4	8.65133	0.76892	0.24748	3.10699	0.00189	0.0107273
ENSG00000257341.5	AL928654.3	4.3355	0.774878	0.249608	3.10438	0.00190679	0.0107936
ENSG00000166225.9	FRS2	4.80636	0.933287	0.300825	3.10242	0.00191944	0.010854
ENSG00000197114.12	ZGPAT	16.9813	0.59893	0.193168	3.10056	0.00193152	0.0109186
ENSG00000250240.6	AC008840.1	5.23849	0.815017	0.262963	3.09936	0.00193942	0.0109561
ENSG00000140829.12	DHX38	8.71052	0.585709	0.188978	3.09935	0.00193946	0.0109561
ENSG00000130479.11	MAP1S	3.51138	0.844173	0.272683	3.0958	0.0019628	0.0110755
ENSG00000127124.16	HIVEP3	9.55271	-0.705352	0.227879	-3.0953	0.00196615	0.011083
ENSG00000163293.12	NIPAL1	19.0349	0.656003	0.21194	3.09524	0.00196655	0.011083
ENSG00000185728.17	YTHDF3	8.8043	0.677545	0.218929	3.09482	0.0019693	0.0110948
ENSG00000167778.9	SPRYD3	2.80969	-1.02226	0.330498	-3.0931	0.00198078	0.0111407
ENSG00000163161.14	ERCC3	4.25714	-0.779238	0.251959	-3.09272	0.00198329	0.0111511
ENSG00000179981.11	TSHZ1	5.32956	-0.836589	0.270602	-3.09159	0.00199088	0.0111863
ENSG00000124766.7	SOX4	2.62426	0.738785	0.238998	3.09117	0.00199367	0.0111982
ENSG00000182625.3	AC091046.1	4.21947	0.614298	0.198755	3.09074	0.00199661	0.0112072
ENSG00000120686.12	UFM1	4.23812	0.9176	0.296994	3.08962	0.00200409	0.0112455
ENSG00000237118.3	CYP2F2P	5.56047	0.68088	0.220428	3.08889	0.00200904	0.0112619
ENSG00000119778.15	ATAD2B	10.5001	0.739296	0.239487	3.08699	0.00202192	0.011319
ENSG00000206341.7	HLA-H	4.14482	0.691333	0.223992	3.08642	0.00202581	0.0113332
ENSG00000198876.13	DCAF12	113.715	-0.741228	0.2402	-3.08588	0.00202951	0.0113501
ENSG00000187605.15	TET3	13.6975	-0.679738	0.220282	-3.08576	0.0020303	0.0113507
ENSG00000185615.16	PDIA2	2.27466	0.830652	0.269306	3.08442	0.0020395	0.0113946
ENSG00000279569.1	AC020763.4	5.93531	0.627103	0.203404	3.08304	0.00204895	0.0114322
ENSG00000179409.11	GEMIN4	6.15402	0.585717	0.190067	3.08164	0.00205864	0.0114786
ENSG00000151893.15	CACUL1	17.1436	-0.913338	0.296461	-3.0808	0.00206446	0.0115046
ENSG00000131584.19	ACAP3	2.87948	0.823132	0.267393	3.07836	0.00208143	0.0115864
ENSG00000168496.4	FEN1	4.62854	0.657491	0.213669	3.07714	0.00208996	0.0116184
ENSG00000140943.17	MBTPS1	8.49744	-0.805083	0.261646	-3.07699	0.00209105	0.0116206
ENSG00000107263.18	RAPGEF1	14.0132	-0.700189	0.227731	-3.07463	0.00210764	0.0116934
ENSG00000224863.3	LINC01398	5.3233	-0.625486	0.203547	-3.07293	0.00211965	0.0117523
ENSG00000075240.17	GRAMD4	5.82552	0.605485	0.197243	3.06974	0.00214244	0.0118588
ENSG00000123728.10	RAP2C	7.11577	0.90461	0.294824	3.0683	0.00215278	0.0119085
ENSG00000270587.1	AC046185.2	3.53107	0.662211	0.215876	3.06756	0.00215815	0.0119264
ENSG00000145335.17	SNCA	39.5062	-0.767067	0.250332	-3.0642	0.00218255	0.0120414
ENSG00000189143.9	CLDN4	3.50425	0.841714	0.274788	3.06314	0.00219031	0.0120604
ENSG00000074755.15	ZZEF1	18.215	-0.679102	0.221739	-3.06262	0.00219411	0.0120773
ENSG00000168497.5	CAVIN2	12.3223	-0.691749	0.226001	-3.06083	0.00220726	0.0121377
ENSG00000228753.1	EIF4BP2	1.14598	-1.93777	0.633328	-3.05967	0.00221584	0.0121769
ENSG00000231028.9	LINC00271	2.94438	0.888109	0.290334	3.05892	0.00222139	0.0121995
ENSG00000049768.16	FOXP3	4.71013	0.862154	0.282059	3.05665	0.00223828	0.0122701
ENSG00000282051.1	AC010507.1	69.649	0.612397	0.200358	3.05651	0.00223932	0.0122701
ENSG00000104722.14	NEFM	6.33683	0.673616	0.22039	3.05648	0.00223953	0.0122701
ENSG00000091009.8	RBM27	6.38696	-1.14114	0.373372	-3.05631	0.00224083	0.0122701
ENSG00000119402.17	FBXW2	7.8647	-0.815423	0.266863	-3.05558	0.00224625	0.0122917
ENSG00000148484.18	RSU1	11.2057	-0.698795	0.228822	-3.05388	0.00225901	0.0123575
ENSG00000161944.16	ASGR2	5.62553	0.586706	0.192264	3.05157	0.0022765	0.0124329
ENSG00000114796.16	KLHL24	13.0444	1.00017	0.327799	3.05117	0.00227953	0.0124454
ENSG00000137413.16	TAF8	5.72141	-0.91066	0.29854	-3.05038	0.00228552	0.0124619
ENSG00000105953.15	OGDH	6.74462	-0.657617	0.21567	-3.04918	0.00229464	0.0125035
ENSG00000261236.8	BOP1	5.66514	0.736959	0.241806	3.04773	0.00230578	0.0125519
ENSG00000105676.14	ARMC6	2.99037	0.987937	0.324239	3.04693	0.00231188	0.0125811
ENSG00000162366.8	PDZK1IP1	4.7826	-1.00627	0.330831	-3.04164	0.00235292	0.0127795
ENSG00000197323.12	TRIM33	14.5998	-0.628092	0.206506	-3.04152	0.00235388	0.0127806
ENSG00000167483.19	FAM129C	6.64932	0.717418	0.235937	3.04071	0.00236017	0.0128043
ENSG00000235781.1	LINC02569	2.81136	0.761388	0.250682	3.03727	0.00238732	0.0129245
ENSG00000260978.1	MKRN3-AS1	7.22159	-0.706642	0.232766	-3.03585	0.00239856	0.012977
ENSG00000143401.15	ANP32E	6.38011	0.728955	0.240507	3.03091	0.00243817	0.0131404
ENSG00000238258.1	AL121748.2	3.54578	0.690828	0.228051	3.02926	0.0024515	0.0131996
ENSG00000187961.14	KLHL17	1.98251	0.960376	0.31734	3.02633	0.00247544	0.0132986
ENSG00000107164.16	FUBP3	5.92614	0.672574	0.222271	3.02592	0.00247878	0.0133123
ENSG00000234896.1	OR7E62P	3.60316	0.781186	0.258309	3.02423	0.00249265	0.0133653
ENSG00000215045.8	GRID2IP	1.69377	0.875624	0.289784	3.02164	0.00251405	0.0134758
ENSG00000153574.9	RPIA	2.60504	-0.878261	0.290749	-3.02068	0.00252209	0.0135113
ENSG00000005022.6	SLC25A5	5.04049	-0.612025	0.202673	-3.01977	0.00252966	0.0135464
ENSG00000228568.1	AC006461.1	4.34186	-0.625346	0.207099	-3.01955	0.00253153	0.0135521
ENSG00000138279.16	ANXA7	4.91807	-0.764507	0.253284	-3.01838	0.00254131	0.0135915
ENSG00000217555.13	CKLF	4.74817	-0.759549	0.251744	-3.01715	0.00255163	0.013638
ENSG00000234336.7	JAZF1-AS1	8.62613	0.672278	0.222995	3.01477	0.0025717	0.0137269
ENSG00000130305.17	NSUN5	4.66526	-0.820747	0.272595	-3.01087	0.00260501	0.0138482
ENSG00000268903.1	AL627309.6	1.03601	1.60008	0.531814	3.00872	0.0026235	0.0139377
ENSG00000104331.9	IMPAD1	6.71276	-0.840416	0.279744	-3.00423	0.00266253	0.0141272
ENSG00000167768.4	KRT1	4.35631	-1.06419	0.354271	-3.00388	0.00266563	0.0141347
ENSG00000272837.1	OR10AE3P	1.32188	1.17587	0.391954	3.00002	0.0026996	0.0142787
ENSG00000105373.19	NOP53	8.30218	-0.664391	0.221472	-2.99989	0.00270076	0.0142803
ENSG00000155903.13	RASA2	11.3531	-0.699049	0.233284	-2.99656	0.00273047	0.0144147
ENSG00000183597.16	TANGO2	8.34338	-0.930547	0.310558	-2.99637	0.00273216	0.0144191
ENSG00000179528.16	LBX2	15.3208	0.673125	0.224773	2.99469	0.00274725	0.0144805
ENSG00000172243.18	CLEC7A	17.3905	-0.636986	0.2129	-2.99195	0.00277206	0.0145837
ENSG00000071564.17	TCF3	7.14985	-0.610358	0.204102	-2.99045	0.00278564	0.0146304
ENSG00000156831.8	NSMCE2	2.11592	0.799042	0.267436	2.98779	0.00281005	0.0147374
ENSG00000156587.16	UBE2L6	13.3391	-0.655585	0.219509	-2.9866	0.002821	0.0147856
ENSG00000153201.16	RANBP2	19.5201	-0.885957	0.296935	-2.98368	0.00284808	0.0149135
ENSG00000286575.1	NA	3.43975	-0.701551	0.235164	-2.98325	0.00285206	0.0149297
ENSG00000249934.2	NCOA4P2	8.73442	-0.996966	0.334365	-2.98167	0.00286682	0.0149976
ENSG00000286191.1	NA	4.78538	-0.915876	0.307318	-2.98023	0.00288035	0.0150543
ENSG00000229413.2	AC018638.1	7.60149	0.658084	0.220848	2.9798	0.00288434	0.0150657
ENSG00000145692.15	BHMT	2.26477	-1.20347	0.404004	-2.97885	0.00289333	0.0151033
ENSG00000215908.10	CROCCP2	3.99797	-0.734509	0.24677	-2.97649	0.00291569	0.0151973
ENSG00000143786.8	CNIH3	8.64096	0.692977	0.232989	2.9743	0.00293662	0.0152912
ENSG00000234141.1	AC006042.4	5.79945	-0.604392	0.203243	-2.97374	0.00294192	0.0153108
ENSG00000255566.1	AC135279.1	3.58996	-0.667219	0.224372	-2.97371	0.0029422	0.0153108
ENSG00000155849.15	ELMO1	14.6189	-0.606455	0.204206	-2.96982	0.00297978	0.0154775
ENSG00000229020.4	AKR7A2P1	2.58068	0.72773	0.245092	2.96921	0.00298571	0.0155004
ENSG00000128335.14	APOL2	3.97136	-0.888218	0.29923	-2.96835	0.00299407	0.0155325
ENSG00000204791.10	SMPD5	1.20126	1.18205	0.398247	2.96813	0.00299613	0.0155384
ENSG00000187735.14	TCEA1	5.29582	0.755141	0.254432	2.96795	0.00299793	0.0155429
ENSG00000138629.16	UBL7	2.3941	-0.986536	0.332599	-2.96615	0.00301557	0.0156247
ENSG00000174628.16	IQCK	6.97772	0.613973	0.207187	2.96338	0.00304277	0.0157559
ENSG00000155111.15	CDK19	9.84541	0.912501	0.308394	2.95887	0.00308765	0.0159347
ENSG00000226425.1	AL358613.1	3.01301	0.65081	0.220008	2.95812	0.00309517	0.0159681
ENSG00000068654.16	POLR1A	10.5846	-1.07592	0.363829	-2.95721	0.00310436	0.0160056
ENSG00000122515.15	ZMIZ2	4.30405	-0.925838	0.313203	-2.95603	0.00311625	0.0160521
ENSG00000287299.1	NA	95.4395	-0.590384	0.199767	-2.95536	0.00312306	0.0160755
ENSG00000112773.16	FAM46A	5.25864	-0.936275	0.317133	-2.95231	0.00315409	0.0162023
ENSG00000117676.14	RPS6KA1	10.7198	-0.620707	0.210614	-2.94713	0.00320742	0.0164492
ENSG00000169994.18	MYO7B	4.3443	0.72687	0.246642	2.94707	0.00320805	0.0164492
ENSG00000152443.13	ZNF776	6.1553	-0.789243	0.267962	-2.94536	0.00322582	0.0165353
ENSG00000265401.1	AC093484.3	14336.4	0.658754	0.224149	2.93892	0.0032936	0.0168261
ENSG00000248473.2	LINC01962	2.8117	0.859735	0.292614	2.93812	0.00330212	0.0168645
ENSG00000163106.11	HPGDS	3.30098	-0.727942	0.247902	-2.93641	0.00332036	0.0169525
ENSG00000258858.1	AL583722.4	3.47628	0.683177	0.232715	2.93568	0.00332815	0.016982
ENSG00000180354.16	MTURN	8.65844	-0.79089	0.269508	-2.93457	0.0033401	0.0170378
ENSG00000177542.11	SLC25A22	4.67165	0.682354	0.232733	2.93192	0.0033687	0.0171524
ENSG00000285230.2	RALY-AS1	4.71981	0.866811	0.295763	2.93076	0.00338131	0.0172031
ENSG00000181163.14	NPM1	12.6535	-0.753451	0.257156	-2.92994	0.00339026	0.0172412
ENSG00000279905.1	AC063926.3	2.40271	1.03502	0.353747	2.92588	0.00343479	0.0174412
ENSG00000236327.2	AL831737.1	3.51616	-0.696744	0.238529	-2.921	0.00348912	0.0176903
ENSG00000223865.11	HLA-DPB1	12.9941	-0.615665	0.210822	-2.9203	0.0034969	0.017719
ENSG00000147536.12	GINS4	4.21392	-0.773682	0.264955	-2.92005	0.00349974	0.0177281
ENSG00000177409.12	SAMD9L	22.5112	-0.626808	0.214664	-2.91995	0.00350086	0.0177284
ENSG00000119004.16	CYP20A1	7.12299	0.924432	0.316815	2.91789	0.00352411	0.0178085
ENSG00000139629.16	GALNT6	6.19019	0.9132	0.313137	2.9163	0.0035421	0.0178671
ENSG00000183208.12	GDPGP1	4.24552	0.694021	0.238155	2.91415	0.00356655	0.017985
ENSG00000211677.2	IGLC2	2.35361	0.971658	0.333488	2.91362	0.00357262	0.0180048
ENSG00000262980.2	OR52L2P	5.6652	0.684506	0.235205	2.91025	0.00361138	0.018151
ENSG00000013364.19	MVP	8.03432	-0.77095	0.265029	-2.90893	0.00362672	0.0182172
ENSG00000103126.15	AXIN1	3.224	-0.81312	0.279629	-2.90786	0.00363914	0.0182546
ENSG00000174839.13	DENND6A	9.13825	-0.72263	0.248694	-2.9057	0.00366428	0.0183455
ENSG00000269054.2	AC012313.6	4.22169	0.614568	0.211511	2.9056	0.00366545	0.0183458
ENSG00000101901.12	ALG13	6.37292	0.697426	0.240166	2.90393	0.00368511	0.0184223
ENSG00000070367.16	EXOC5	6.97307	0.788988	0.271801	2.90282	0.00369824	0.0184769
ENSG00000229666.1	MAST4-AS1	2.07188	1.05712	0.36426	2.90209	0.00370684	0.0185143
ENSG00000243489.4	KRTAP10-11	1.44567	1.27019	0.438436	2.89709	0.0037664	0.0187504
ENSG00000162959.13	MEMO1	7.39002	0.856916	0.296343	2.89163	0.00383244	0.019039
ENSG00000143333.7	RGS16	2.94008	0.716627	0.248022	2.88937	0.00386018	0.0191604
ENSG00000175931.13	UBE2O	8.02544	-0.87575	0.303342	-2.88701	0.00388923	0.0192932
ENSG00000147457.14	CHMP7	6.94151	-0.667204	0.231341	-2.88407	0.00392571	0.0194626
ENSG00000097033.14	SH3GLB1	15.7899	-0.627855	0.217971	-2.88045	0.00397102	0.0196582
ENSG00000137714.3	FDX1	4.02854	-0.614981	0.213712	-2.87761	0.00400696	0.0198052
ENSG00000182676.5	PPP1R27	3.9983	0.596661	0.207347	2.87759	0.00400727	0.0198052
ENSG00000245105.4	A2M-AS1	3.6096	-0.637773	0.221651	-2.87737	0.00401009	0.0198107
ENSG00000134028.14	ADAMDEC1	3.6479	-0.746876	0.259921	-2.87347	0.00405992	0.0200156
ENSG00000099960.13	SLC7A4	1.53816	1.03982	0.362085	2.87176	0.00408196	0.0201006
ENSG00000232608.1	TIMM9P2	2.84426	-0.718427	0.250244	-2.87091	0.00409294	0.0201487
ENSG00000287356.1	NA	3.10229	0.660137	0.230181	2.8679	0.00413201	0.0203172
ENSG00000256733.2	AP003721.2	2.5311	-0.793138	0.276684	-2.86658	0.00414931	0.0203904
ENSG00000124486.13	USP9X	28.9958	-0.726949	0.254052	-2.86142	0.00421748	0.020695
ENSG00000105298.14	CACTIN	4.71121	0.715549	0.250206	2.85984	0.0042385	0.0207738
ENSG00000197381.16	ADARB1	5.58356	-1.03647	0.362585	-2.85857	0.00425561	0.0208378
ENSG00000179134.15	SAMD4B	5.76842	-0.8194	0.286661	-2.85843	0.00425742	0.0208378
ENSG00000184956.16	MUC6	6.76248	0.77436	0.270906	2.85841	0.00425775	0.0208378
ENSG00000124203.6	ZNF831	8.27051	-0.671844	0.235123	-2.85741	0.00427112	0.020891
ENSG00000169951.10	ZNF764	3.78788	-0.585169	0.204799	-2.85729	0.00427277	0.020893
ENSG00000114302.16	PRKAR2A	5.3043	0.939884	0.329014	2.85667	0.00428112	0.0209277
ENSG00000218186.2	KRT8P43	8.40098	0.67883	0.237639	2.85656	0.00428262	0.0209289
ENSG00000130475.14	FCHO1	3.1574	-0.895666	0.313645	-2.85567	0.00429465	0.0209802
ENSG00000231503.4	PTMAP4	18.3847	-0.617718	0.216319	-2.8556	0.00429562	0.0209802
ENSG00000120733.14	KDM3B	10.4724	-0.648689	0.227185	-2.85534	0.00429908	0.0209905
ENSG00000106333.13	PCOLCE	2.68433	0.684779	0.239831	2.85525	0.00430023	0.0209905
ENSG00000235060.1	VDAC1P4	4.0173	-0.698474	0.244932	-2.85171	0.00434851	0.0211769
ENSG00000144455.14	SUMF1	4.59501	0.700051	0.245581	2.8506	0.00436375	0.0212427
ENSG00000110218.9	PANX1	2.4642	0.678887	0.238354	2.84823	0.00439628	0.0213599
ENSG00000255508.7	AP002990.1	14.1811	0.614975	0.216297	2.84319	0.00446639	0.0216379
ENSG00000167535.8	CACNB3	9.90314	0.599458	0.211036	2.84055	0.00450362	0.0217805
ENSG00000136193.17	SCRN1	4.92943	0.889215	0.313069	2.84031	0.00450694	0.0217903
ENSG00000278175.4	GLIDR	12.5387	0.71767	0.253382	2.83236	0.0046206	0.0221926
ENSG00000259687.2	LINC01220	5.86613	0.736959	0.260317	2.831	0.00464021	0.0222501
ENSG00000186635.14	ARAP1	15.6406	-0.65762	0.232313	-2.83075	0.00464389	0.0222535
ENSG00000124256.15	ZBP1	4.12751	-0.949279	0.33558	-2.82877	0.00467267	0.0223674
ENSG00000241231.2	AC022294.1	5.86217	-0.647122	0.22887	-2.82746	0.00469182	0.0224383
ENSG00000238741.1	SCARNA7	8.5562	-0.714254	0.252769	-2.82572	0.00471744	0.022548
ENSG00000115808.12	STRN	10.3345	-0.7022	0.248609	-2.82452	0.0047352	0.0225882
ENSG00000237294.1	EIF4BP9	7.11383	0.730034	0.258475	2.82438	0.00473715	0.0225882
ENSG00000176884.16	GRIN1	2.44823	1.21678	0.430895	2.82384	0.00474517	0.0226096
ENSG00000286645.1	NA	3.12071	-0.658306	0.233177	-2.82321	0.00475458	0.0226288
ENSG00000287733.1	NA	2.51512	0.653438	0.231487	2.82278	0.00476086	0.0226522
ENSG00000154473.18	BUB3	7.59472	-0.727217	0.257821	-2.82063	0.00479291	0.0227918
ENSG00000108846.16	ABCC3	12.1972	-0.590984	0.209553	-2.82021	0.00479927	0.0228054
ENSG00000182093.16	WRB	3.25764	-0.910781	0.32296	-2.82011	0.00480077	0.0228054
ENSG00000130182.8	ZSCAN10	2.15077	0.903046	0.320586	2.81686	0.00484952	0.0229893
ENSG00000245680.11	ZNF585B	6.88913	0.935566	0.332478	2.81392	0.00489413	0.0231484
ENSG00000072849.11	DERL2	13.0881	0.587923	0.208949	2.81372	0.00489718	0.0231498
ENSG00000136689.19	IL1RN	4.05924	-0.758683	0.269748	-2.81256	0.00491482	0.02321
ENSG00000103245.14	NARFL	3.25425	0.801444	0.285054	2.81156	0.00493024	0.0232668
ENSG00000244734.4	HBB	69.0114	-0.64302	0.228759	-2.8109	0.00494025	0.0233074
ENSG00000278942.1	AC004494.2	3.51076	0.610936	0.21752	2.80865	0.00497499	0.0234384
ENSG00000135870.12	RC3H1	33.9494	-0.645005	0.229771	-2.80717	0.00499795	0.0235069
ENSG00000140367.12	UBE2Q2	4.28353	0.800286	0.285437	2.80372	0.00505164	0.0237129
ENSG00000272079.2	AC004233.3	6.18073	0.612656	0.218726	2.80102	0.00509415	0.0238959
ENSG00000107672.15	NSMCE4A	3.11814	0.689199	0.246062	2.80091	0.00509583	0.0238959
ENSG00000062194.16	GPBP1	10.2025	-0.630931	0.225262	-2.80088	0.00509634	0.0238959
ENSG00000110906.13	KCTD10	6.2372	-0.759526	0.271234	-2.80025	0.00510623	0.0239227
ENSG00000229105.1	ASTN2-AS1	3.53398	-0.726591	0.259474	-2.80025	0.00510632	0.0239227
ENSG00000196366.3	C9orf163	1.86989	0.821606	0.293469	2.79963	0.0051161	0.0239618
ENSG00000088340.17	FER1L4	4.75941	0.715465	0.255653	2.79858	0.00513272	0.0240205
ENSG00000205038.12	PKHD1L1	20.7206	-0.664381	0.237457	-2.7979	0.00514363	0.0240476
ENSG00000144036.16	EXOC6B	3.78444	-0.883505	0.31586	-2.79714	0.00515576	0.0240803
ENSG00000100376.12	FAM118A	4.68734	0.702761	0.251432	2.79504	0.00518934	0.0242169
ENSG00000103549.22	RNF40	9.30831	0.620954	0.222222	2.7943	0.00520126	0.0242523
ENSG00000166341.8	DCHS1	2.1764	0.862937	0.30895	2.79313	0.00522009	0.0243198
ENSG00000167112.10	TRUB2	13.4562	0.611279	0.219047	2.79063	0.00526059	0.0244745
ENSG00000102158.20	MAGT1	4.51737	-0.732921	0.262764	-2.78927	0.00528266	0.0245499
ENSG00000234127.9	TRIM26	4.38431	-0.703743	0.252645	-2.7855	0.0053445	0.0247961
ENSG00000112742.10	TTK	2.79883	0.682754	0.245259	2.78381	0.00537251	0.0249123
ENSG00000255819.7	KLRC4-KLRK1	2.16836	-1.49806	0.538252	-2.78319	0.00538278	0.0249392
ENSG00000160584.16	SIK3	13.2657	-0.640919	0.230423	-2.78149	0.00541099	0.0250492
ENSG00000167106.12	FAM102A	6.12726	-0.833432	0.299656	-2.7813	0.00541417	0.0250502
ENSG00000244124.1	ATP1B3-AS1	3.20956	-0.639375	0.229967	-2.78029	0.00543102	0.0251211
ENSG00000234895.1	OR52X1P	3.34069	0.716521	0.257998	2.77723	0.0054824	0.0252836
ENSG00000132109.10	TRIM21	4.48399	-0.690706	0.248705	-2.77721	0.00548274	0.0252836
ENSG00000259078.2	PTBP1P	3.15316	0.811563	0.292319	2.77629	0.00549824	0.0253326
ENSG00000198569.10	SLC34A3	2.39925	0.792343	0.285412	2.77614	0.00550092	0.0253326
ENSG00000101310.17	SEC23B	5.1442	-0.612152	0.220607	-2.77485	0.00552264	0.0254117
[truncated: 156 more rows]

## Sheet: Supplementary Table _4
Supplementary Table 4: DEGs of MD+APs vs HC
GENEID	GeneName	baseMean	log2FoldChange	lfcSE	stat	pvalue	padj
ENSG00000255229.1	AC069287.3	44.7004	3.82518	0.291464	13.124	2.39859e-39	3.15143e-35
ENSG00000092931.11	MFSD11	408.367	1.89885	0.145062	13.09	3.75797e-39	3.15143e-35
ENSG00000275457.1	AL117332.1	39.6127	2.59089	0.204398	12.6757	8.06378e-37	4.50819e-33
ENSG00000260879.1	AL359258.2	16.0456	2.85392	0.228299	12.5008	7.39029e-36	3.09875e-32
ENSG00000121270.16	ABCC11	69.1011	2.27952	0.183003	12.4562	1.29333e-35	4.33833e-32
ENSG00000275454.1	AC105020.6	38.5507	2.74197	0.221226	12.3944	2.80192e-35	7.83231e-32
ENSG00000224281.5	SLC25A5-AS1	42.6901	2.35575	0.190324	12.3776	3.45512e-35	8.27846e-32
ENSG00000204438.11	GPANK1	30.1928	2.60749	0.211874	12.3068	8.32919e-35	1.74621e-31
ENSG00000254635.6	WAC-AS1	42.0542	2.119	0.173017	12.2474	1.73504e-34	3.23334e-31
ENSG00000218537.1	MIF-AS1	125.552	1.79223	0.146761	12.2119	2.68578e-34	4.50459e-31
ENSG00000286340.1	NA	27.123	2.46341	0.202515	12.1641	4.82816e-34	7.36163e-31
ENSG00000256628.3	ZBTB11-AS1	65.7227	1.84638	0.153189	12.053	1.87019e-33	2.61391e-30
ENSG00000170396.9	ZNF804A	12.7894	3.18932	0.26589	11.9949	3.78028e-33	4.87714e-30
ENSG00000095066.12	HOOK2	67.1508	2.85894	0.240164	11.9041	1.12663e-32	1.34971e-29
ENSG00000257122.5	RRN3P3	27.8675	2.24639	0.188933	11.8898	1.33653e-32	1.49442e-29
ENSG00000229124.7	VIM-AS1	1243.31	2.49903	0.213512	11.7044	1.20988e-31	1.26826e-28
ENSG00000279069.1	AC015813.5	189.601	1.18511	0.101307	11.6981	1.30286e-31	1.28539e-28
ENSG00000156787.17	TBC1D31	50.963	2.36249	0.202099	11.6897	1.43819e-31	1.34007e-28
ENSG00000266036.1	AC016888.1	40.0989	3.2127	0.278647	11.5297	9.35196e-31	8.25532e-28
ENSG00000142655.13	PEX14	6.4135	2.65315	0.230596	11.5056	1.23579e-30	1.03633e-27
ENSG00000261172.1	AC133919.2	137.551	1.86026	0.163231	11.3965	4.35418e-30	3.47754e-27
ENSG00000099901.17	RANBP1	36.281	1.89804	0.16665	11.3894	4.72312e-30	3.60073e-27
ENSG00000223653.6	AL078459.1	35.0059	2.23453	0.197949	11.2884	1.49673e-29	1.09144e-26
ENSG00000066422.5	ZBTB11	24.7833	2.4507	0.217774	11.2534	2.22885e-29	1.5576e-26
ENSG00000274756.1	AC243732.1	41.631	1.07211	0.0953308	11.2462	2.41842e-29	1.62247e-26
ENSG00000253327.2	RAD21-AS1	51.1887	3.10987	0.276632	11.2419	2.53869e-29	1.63765e-26
ENSG00000206559.8	ZCWPW2	16.6246	3.11757	0.277919	11.2176	3.34349e-29	2.07693e-26
ENSG00000280927.1	CTBP1-AS	178.066	0.629195	0.056237	11.1883	4.65423e-29	2.78788e-26
ENSG00000232973.13	CYP1B1-AS1	21.6338	2.11849	0.189508	11.1789	5.17279e-29	2.99166e-26
ENSG00000279198.1	AC008894.3	31.8764	2.56957	0.230856	11.1306	8.90094e-29	4.97622e-26
ENSG00000152700.14	SAR1B	46.6228	1.64384	0.147795	11.1224	9.75939e-29	5.28014e-26
ENSG00000168792.5	ABHD15	15.5976	1.98886	0.178979	11.1123	1.09349e-28	5.73128e-26
ENSG00000275178.1	AC018529.1	43.279	1.85969	0.168023	11.0681	1.79196e-28	9.10752e-26
ENSG00000253744.1	AC025442.1	25.2081	1.97672	0.179242	11.0282	2.79368e-28	1.37811e-25
ENSG00000231329.8	AL031772.1	677.672	0.621614	0.0565589	10.9906	4.24317e-28	2.03333e-25
ENSG00000258813.2	AL442663.3	40.4437	1.9271	0.175614	10.9735	5.12573e-28	2.38802e-25
ENSG00000125384.7	PTGER2	153.596	1.97191	0.17996	10.9575	6.11481e-28	2.77183e-25
ENSG00000182150.18	ERCC6L2	28.4872	2.2544	0.205902	10.9489	6.72365e-28	2.96761e-25
ENSG00000277449.1	CEBPB-AS1	59.5862	2.44447	0.224807	10.8737	1.53888e-27	6.61798e-25
ENSG00000234750.1	AC012618.2	40.0413	1.19227	0.109937	10.845	2.10696e-27	8.83448e-25
ENSG00000280273.2	AF131216.4	19.1398	1.92023	0.177765	10.802	3.36635e-27	1.37708e-24
ENSG00000232807.2	AL137186.2	91.1633	0.872802	0.0813753	10.7256	7.71573e-27	3.08115e-24
ENSG00000274177.1	AC004528.2	26.4635	2.21809	0.206985	10.7162	8.54259e-27	3.33201e-24
ENSG00000235852.1	AC005540.1	111.216	1.51667	0.141821	10.6942	1.08367e-26	4.13074e-24
ENSG00000265008.1	AC011825.4	12.4864	2.5194	0.236813	10.6388	1.9673e-26	7.33234e-24
ENSG00000255929.5	AP000943.3	27.0051	1.46935	0.138456	10.6125	2.60812e-26	9.50944e-24
ENSG00000041988.15	THAP3	66.8145	0.912556	0.0860519	10.6047	2.83297e-26	1.01095e-23
ENSG00000246323.2	AC113382.1	4.74796	3.0189	0.286105	10.5517	4.98755e-26	1.74273e-23
ENSG00000233822.4	HIST1H2BN	88.8382	1.40769	0.133471	10.5468	5.255e-26	1.79871e-23
ENSG00000233825.1	AL391839.2	28.1813	1.67968	0.15966	10.5203	6.96182e-26	2.33527e-23
ENSG00000261359.2	PYCARD-AS1	51.8897	2.07934	0.197747	10.5151	7.35761e-26	2.41964e-23
ENSG00000272145.1	NFYC-AS1	16.6718	2.7093	0.257741	10.5117	7.63212e-26	2.46165e-23
ENSG00000232748.3	AC135050.1	43.1027	1.03667	0.0987883	10.4939	9.21775e-26	2.87854e-23
ENSG00000260136.6	AC008915.2	9.28693	1.69895	0.161907	10.4934	9.26789e-26	2.87854e-23
ENSG00000187860.10	CCDC157	24.6648	1.85746	0.177251	10.4793	1.07559e-25	3.27997e-23
ENSG00000267727.1	AC008738.5	25.2954	3.00323	0.286731	10.4741	1.13669e-25	3.40438e-23
ENSG00000131652.14	THOC6	10.8644	2.43996	0.233887	10.4323	1.7665e-25	5.19784e-23
ENSG00000151470.13	C4orf33	50.5482	2.71327	0.261232	10.3864	2.85838e-25	8.26565e-23
ENSG00000245112.2	SMARCA5-AS1	59.9263	1.19525	0.115213	10.3742	3.24754e-25	9.23182e-23
ENSG00000167543.16	TP53I13	46.0212	1.40724	0.136283	10.3259	5.38089e-25	1.50414e-22
ENSG00000272256.1	AC044849.1	80.8082	2.83657	0.274747	10.3243	5.47139e-25	1.50436e-22
ENSG00000148335.15	NTMT1	59.3848	0.975683	0.0951738	10.2516	1.16408e-24	3.14902e-22
ENSG00000247121.7	AC009126.1	64.8199	1.09207	0.106973	10.2088	1.81011e-24	4.81892e-22
ENSG00000185250.16	PPIL6	15.4349	2.00136	0.196161	10.2026	1.93022e-24	5.05839e-22
ENSG00000275665.1	AC006449.3	36.7699	1.111	0.108944	10.1979	2.02623e-24	5.22829e-22
ENSG00000234636.2	MED14OS	4.33078	3.16423	0.311198	10.1679	2.75828e-24	7.00937e-22
ENSG00000229766.7	AL021396.1	11.2355	2.7189	0.267917	10.1483	3.37215e-24	8.35909e-22
ENSG00000106244.13	PDAP1	420.834	1.254	0.123573	10.1478	3.38909e-24	8.35909e-22
ENSG00000180423.4	HARBI1	55.0474	2.05089	0.202346	10.1356	3.84192e-24	9.33866e-22
ENSG00000119878.6	CRIPT	22.3205	1.57901	0.156636	10.0807	6.72246e-24	1.6107e-21
ENSG00000285908.1	NA	9.64612	2.62267	0.260909	10.052	8.9998e-24	2.12598e-21
ENSG00000231160.10	KLF3-AS1	27.5599	1.90101	0.189858	10.0128	1.33912e-23	3.11088e-21
ENSG00000272841.1	AL139393.2	7.20735	3.92942	0.392483	10.0117	1.35401e-23	3.11088e-21
ENSG00000264575.1	LINC00526	33.5954	2.04488	0.204288	10.0098	1.38068e-23	3.1293e-21
ENSG00000261423.1	TMEM202-AS1	37.7476	1.28487	0.128755	9.9792	1.87982e-23	4.20379e-21
ENSG00000247373.3	AC055713.1	53.2817	1.88203	0.188759	9.97053	2.05129e-23	4.52688e-21
ENSG00000103044.11	HAS3	264.552	-0.587538	0.0589506	-9.96661	2.13393e-23	4.64809e-21
ENSG00000284738.1	AL358472.5	23.1279	1.58926	0.160254	9.91714	3.50645e-23	7.53976e-21
ENSG00000239791.2	AC002310.2	48.9775	1.15985	0.11702	9.91148	3.71107e-23	7.87873e-21
ENSG00000241666.2	AL031733.2	37.3498	1.36244	0.137503	9.90843	3.82609e-23	8.0214e-21
ENSG00000170291.15	ELP5	17.0515	2.17558	0.219868	9.89493	4.37905e-23	9.06734e-21
ENSG00000258325.2	ITFG2-AS1	17.3089	2.17646	0.220634	9.86459	5.92785e-23	1.2033e-20
ENSG00000230212.6	AP000688.1	12.8798	3.04482	0.308676	9.86413	5.95482e-23	1.2033e-20
ENSG00000104960.15	PTOV1	146.097	0.91852	0.0933096	9.84379	7.29119e-23	1.45581e-20
ENSG00000254501.1	AP003068.1	35.824	1.51253	0.153773	9.83615	7.86607e-23	1.55211e-20
ENSG00000227766.1	HCG4P5	2212.48	1.51649	0.154255	9.83108	8.27287e-23	1.6134e-20
ENSG00000258554.1	AC025162.1	19.7343	1.0587	0.107938	9.80844	1.03556e-22	1.99637e-20
ENSG00000256751.6	PLBD1-AS1	13.5108	2.52511	0.257756	9.79653	1.16515e-22	2.22067e-20
ENSG00000233230.1	AC079807.1	6.08942	2.52713	0.259635	9.73339	2.17229e-22	4.04818e-20
ENSG00000266677.1	AC087164.1	65.3179	2.04104	0.20975	9.73082	2.22792e-22	4.10623e-20
ENSG00000225864.1	HCG4P11	336.315	1.626	0.167184	9.72581	2.34034e-22	4.26654e-20
ENSG00000233452.7	STXBP5-AS1	21.4176	2.01968	0.208132	9.70384	2.90367e-22	5.23659e-20
ENSG00000221838.10	AP4M1	49.8557	0.983065	0.101606	9.67524	3.842e-22	6.8551e-20
ENSG00000225850.3	AL355490.1	12.6794	2.91668	0.303654	9.60527	7.59603e-22	1.34106e-19
ENSG00000241735.2	FABP5P3	19.4068	1.54812	0.161229	9.60199	7.84132e-22	1.36994e-19
ENSG00000122376.12	FAM35A	65.793	1.99994	0.208391	9.59707	8.22508e-22	1.42218e-19
ENSG00000222043.2	AC079305.1	6.49646	2.65216	0.276653	9.58659	9.10451e-22	1.55817e-19
ENSG00000164022.17	AIMP1	35.9901	1.3296	0.139218	9.55049	1.29085e-21	2.18688e-19
ENSG00000237232.9	ZNF295-AS1	10.8308	1.72169	0.18033	9.54741	1.32976e-21	2.23028e-19
ENSG00000269386.5	RAB11B-AS1	11.142	2.537	0.265987	9.53808	1.45502e-21	2.41619e-19
ENSG00000251143.1	AP002490.1	699.909	0.987083	0.103564	9.53113	1.55579e-21	2.5582e-19
ENSG00000233750.3	CICP27	153.884	1.60877	0.168882	9.52603	1.63417e-21	2.66099e-19
ENSG00000248429.5	FAM198B-AS1	80.331	1.39713	0.146776	9.51881	1.7517e-21	2.82495e-19
ENSG00000149489.9	ROM1	11.0753	1.65125	0.173562	9.51388	1.83675e-21	2.93391e-19
ENSG00000164091.12	WDR82	93.3419	0.751992	0.0790604	9.51161	1.87739e-21	2.97052e-19
ENSG00000238086.5	PPP1R26P1	63.5651	0.818234	0.0861149	9.50166	2.06577e-21	3.23804e-19
ENSG00000099203.7	TMED1	50.5066	1.12366	0.118409	9.48959	2.31955e-21	3.60218e-19
ENSG00000270194.1	AC097359.2	64.4732	0.825487	0.0871359	9.47356	2.70478e-21	4.16188e-19
ENSG00000104886.12	PLEKHJ1	30.4134	1.32971	0.140534	9.46182	3.02615e-21	4.61405e-19
ENSG00000271614.1	ATP2B1-AS1	8.36681	1.75626	0.185884	9.44817	3.44814e-21	5.21011e-19
ENSG00000263218.2	AC127496.6	14.018	2.05228	0.217476	9.43682	3.84266e-21	5.75438e-19
ENSG00000240211.1	AC092849.1	2.91387	3.01566	0.320607	9.40609	5.1496e-21	7.64328e-19
ENSG00000104064.18	GABPB1	23.5902	1.58785	0.169459	9.37014	7.24383e-21	1.06573e-18
ENSG00000220008.3	LINGO3	115.206	1.21046	0.129575	9.34178	9.47301e-21	1.38158e-18
ENSG00000281741.2	AC241377.3	309.331	-0.617716	0.066233	-9.32641	1.09521e-20	1.58352e-18
ENSG00000263823.1	AC009831.1	41.7788	1.41145	0.151974	9.28744	1.58043e-20	2.26556e-18
ENSG00000091164.13	TXNL1	36.9659	1.77686	0.191399	9.28355	1.63918e-20	2.32986e-18
ENSG00000267344.1	AC003070.1	57.4961	1.08679	0.117199	9.27305	1.80894e-20	2.54954e-18
ENSG00000269910.1	AL049840.2	60.6271	0.614089	0.0662784	9.2653	1.94523e-20	2.71878e-18
ENSG00000174885.13	NLRP6	53.2671	1.73193	0.186994	9.26197	2.00699e-20	2.78192e-18
ENSG00000236753.7	MKLN1-AS	51.5253	1.15787	0.125544	9.22282	2.89396e-20	3.97848e-18
ENSG00000272269.1	AL138724.1	38.6174	1.36225	0.147993	9.20484	3.42192e-20	4.66606e-18
ENSG00000141551.14	CSNK1D	342.452	1.19759	0.130201	9.19801	3.64638e-20	4.93202e-18
ENSG00000248468.2	AC107027.1	8.99825	2.46065	0.267824	9.18757	4.01802e-20	5.39122e-18
ENSG00000148187.18	MRRF	20.5137	2.36653	0.258123	9.16821	4.80935e-20	6.35936e-18
ENSG00000286950.1	NA	32.7724	1.41039	0.153837	9.16808	4.8154e-20	6.35936e-18
ENSG00000244491.1	AL021707.5	212.061	0.693084	0.0756505	9.16166	5.11058e-20	6.69646e-18
ENSG00000264578.1	AC009630.3	47.2025	0.640782	0.0699669	9.15836	5.26936e-20	6.85099e-18
ENSG00000184083.12	FAM120C	9.9023	3.04834	0.333083	9.15191	5.59375e-20	7.21679e-18
ENSG00000180769.10	WDFY3-AS2	50.7991	1.70048	0.185907	9.14694	5.85708e-20	7.49886e-18
ENSG00000225822.4	UBXN7-AS1	5.11553	1.87651	0.205719	9.1217	7.39529e-20	9.3965e-18
ENSG00000261659.2	Z92544.2	43.0005	1.30512	0.14314	9.11781	7.66577e-20	9.66693e-18
ENSG00000284882.1	AL359762.1	17.9298	1.6918	0.186006	9.09537	9.42612e-20	1.17981e-17
ENSG00000175611.12	LINC00476	23.2711	1.38467	0.152345	9.08902	9.99356e-20	1.24157e-17
ENSG00000233098.9	CCDC144NL-AS1	76.351	0.788104	0.086801	9.07944	1.09139e-19	1.34594e-17
ENSG00000285921.1	NA	110.506	1.0982	0.121066	9.07106	1.17864e-19	1.43749e-17
ENSG00000259238.1	AC092755.2	6.92803	2.70771	0.29852	9.07045	1.18528e-19	1.43749e-17
ENSG00000205771.6	CATSPER2P1	24.3728	1.1957	0.131838	9.06951	1.19552e-19	1.43749e-17
ENSG00000137496.18	IL18BP	104.63	0.631497	0.0696316	9.06911	1.19991e-19	1.43749e-17
ENSG00000245904.4	AC025164.1	478.101	0.909489	0.100347	9.0634	1.26449e-19	1.50411e-17
ENSG00000278899.1	AL358852.1	9.34458	1.30624	0.144157	9.06123	1.28986e-19	1.52349e-17
ENSG00000183260.7	ABHD16B	31.5502	1.42271	0.157085	9.05693	1.34174e-19	1.56329e-17
ENSG00000265778.3	AC018413.1	151.305	0.975198	0.107675	9.05689	1.3422e-19	1.56329e-17
ENSG00000132781.19	MUTYH	18.8848	1.27099	0.14044	9.05003	1.42924e-19	1.65319e-17
ENSG00000257551.1	HLX-AS1	6.52307	2.48917	0.275143	9.04683	1.47184e-19	1.6908e-17
ENSG00000141002.20	TCF25	9.47859	1.72508	0.19089	9.03703	1.60988e-19	1.8368e-17
ENSG00000224721.1	AC007182.1	41.3631	1.14098	0.126296	9.03423	1.65164e-19	1.87171e-17
ENSG00000223390.1	AL445685.1	18.0815	1.1046	0.122497	9.01739	1.92621e-19	2.16822e-17
ENSG00000280160.1	AC135050.7	18.8563	1.61597	0.179231	9.01614	1.94828e-19	2.17843e-17
ENSG00000288604.1	NA	5.80789	2.9862	0.331725	9.00203	2.21589e-19	2.46125e-17
ENSG00000204520.14	MICA	44.6107	1.25026	0.138958	8.99738	2.31158e-19	2.55065e-17
ENSG00000126895.15	AVPR2	20.3734	1.31022	0.146087	8.96879	2.998e-19	3.28644e-17
ENSG00000272030.1	AL162258.2	5.3992	2.20728	0.246418	8.95749	3.32162e-19	3.61754e-17
ENSG00000275183.2	LENG9	86.6946	-0.997755	0.111524	-8.94654	3.66802e-19	3.95474e-17
ENSG00000130522.6	JUND	20.5485	1.4117	0.157798	8.94623	3.67839e-19	3.95474e-17
ENSG00000076053.12	RBM7	31.0486	1.44299	0.16141	8.93989	3.89572e-19	4.14869e-17
ENSG00000230337.1	AL109811.2	5.04575	1.94028	0.217045	8.93953	3.90826e-19	4.14869e-17
ENSG00000272267.2	AC021242.3	90.5434	1.05055	0.117839	8.91515	4.87169e-19	5.11786e-17
ENSG00000247315.4	ZCCHC3	5.26574	1.5241	0.170961	8.91491	4.88229e-19	5.11786e-17
ENSG00000215692.2	AC114730.1	1.93735	2.94999	0.331644	8.89504	5.83971e-19	6.08345e-17
ENSG00000184986.11	TMEM121	5.79822	2.68958	0.302841	8.88117	6.61637e-19	6.81555e-17
ENSG00000287644.1	NA	10.3	1.67728	0.188861	8.88104	6.62374e-19	6.81555e-17
ENSG00000245768.7	AC092378.1	3.60494	2.31246	0.26041	8.88008	6.68115e-19	6.83269e-17
ENSG00000267601.1	AC022966.1	109.806	1.11878	0.126186	8.86617	7.57058e-19	7.69538e-17
ENSG00000259881.1	AC092384.2	35.1369	1.44097	0.162593	8.86244	7.82843e-19	7.88317e-17
ENSG00000250186.3	AC091180.3	101.359	0.756843	0.0854019	8.86214	7.84933e-19	7.88317e-17
ENSG00000246375.3	AC107067.1	13.2502	1.49679	0.169206	8.84595	9.07535e-19	9.06022e-17
ENSG00000171695.10	LKAAEAR1	1.87327	2.66702	0.301801	8.83701	9.83171e-19	9.75725e-17
ENSG00000048162.21	NOP16	94.0046	0.963691	0.109061	8.83622	9.90091e-19	9.76813e-17
ENSG00000235078.1	AC231981.1	9.14407	2.65083	0.300867	8.81063	1.24443e-18	1.22056e-16
ENSG00000185291.12	IL3RA	24.4731	1.06353	0.121109	8.78162	1.61141e-18	1.57131e-16
ENSG00000253806.1	AC108002.2	3.56323	3.76269	0.42862	8.77861	1.65513e-18	1.6046e-16
ENSG00000272447.1	AL135925.1	16.182	1.63219	0.185942	8.77796	1.66468e-18	1.6046e-16
ENSG00000271581.1	AL671883.2	5396.65	1.40026	0.159653	8.77064	1.77654e-18	1.70263e-16
ENSG00000267007.1	AC012615.2	9.26483	2.00649	0.22908	8.75889	1.9718e-18	1.87903e-16
ENSG00000147687.19	TATDN1	84.6748	0.732359	0.0836306	8.75707	2.00394e-18	1.89887e-16
ENSG00000274021.1	AC024909.2	929.63	0.803091	0.0918496	8.74355	2.25901e-18	2.12855e-16
ENSG00000267283.1	AC005306.1	6.08355	1.71108	0.195896	8.7346	2.44511e-18	2.29103e-16
ENSG00000282933.2	RHOXF1P3	54.4541	0.832273	0.0955095	8.71404	2.93232e-18	2.73227e-16
ENSG00000228716.7	DHFR	13.5469	1.58095	0.181856	8.69341	3.51716e-18	3.25911e-16
ENSG00000248724.6	NPHP3-AS1	14.6471	1.53572	0.176866	8.68298	3.85549e-18	3.55298e-16
ENSG00000229018.5	PMS2P7	23.5547	1.78088	0.205325	8.67347	4.19163e-18	3.84164e-16
ENSG00000279716.1	AC006128.1	62.3393	0.855547	0.0987324	8.66531	4.50284e-18	4.10444e-16
ENSG00000183784.7	C9orf66	291.722	1.03307	0.119302	8.65933	4.74538e-18	4.30213e-16
ENSG00000267121.6	AC008105.3	11.7393	2.06015	0.238172	8.64983	5.15767e-18	4.65078e-16
ENSG00000240857.2	RDH14	4.20799	2.49902	0.288988	8.64748	5.26498e-18	4.72215e-16
ENSG00000102901.13	CENPT	29.6874	1.35293	0.156737	8.63186	6.03645e-18	5.38528e-16
ENSG00000224424.8	PRKAR2A-AS1	20.0276	1.5653	0.181372	8.6303	6.11902e-18	5.43006e-16
ENSG00000132002.9	DNAJB1	27.9615	1.30812	0.15167	8.62478	6.42176e-18	5.64392e-16
ENSG00000261840.3	AC093249.6	7.57516	1.78093	0.206492	8.62468	6.42732e-18	5.64392e-16
ENSG00000133315.12	MACROD1	1.92597	2.83599	0.328993	8.62021	6.68317e-18	5.83803e-16
ENSG00000285649.1	NA	8.84477	1.31195	0.152477	8.60426	7.68091e-18	6.66343e-16
ENSG00000233406.5	AL162430.1	17.967	1.07504	0.124949	8.60387	7.70752e-18	6.66343e-16
ENSG00000173653.8	RCE1	14.2213	1.63721	0.190308	8.60298	7.76737e-18	6.68074e-16
ENSG00000172613.8	RAD9A	50.15	0.949866	0.110502	8.59594	8.2586e-18	7.067e-16
ENSG00000235522.6	AC010978.1	184.98	0.701501	0.0816785	8.58856	8.80625e-18	7.49738e-16
ENSG00000251279.1	SMIM15-AS1	6.45115	2.18403	0.254593	8.5785	9.61194e-18	8.14199e-16
ENSG00000162510.6	MATN1	14.9214	2.10416	0.245602	8.56737	1.05873e-17	8.9231e-16
ENSG00000257557.2	PPP1R12A-AS1	189.488	1.66034	0.193868	8.56427	1.08759e-17	9.12056e-16
ENSG00000260111.1	AC012184.1	126.897	0.960332	0.112526	8.53431	1.40992e-17	1.17647e-15
ENSG00000269439.6	AC010618.3	17.5105	1.58193	0.186564	8.4793	2.26546e-17	1.88101e-15
ENSG00000083807.10	SLC27A5	18.0301	1.50185	0.17723	8.474	2.37107e-17	1.959e-15
ENSG00000108786.11	HSD17B1	86.8283	0.890975	0.105291	8.46201	2.62811e-17	2.16072e-15
ENSG00000186710.11	CFAP73	19.9167	1.21458	0.143635	8.45601	2.76693e-17	2.26375e-15
ENSG00000100097.12	LGALS1	23.4371	1.66804	0.19754	8.44406	3.06512e-17	2.49554e-15
ENSG00000107815.10	TWNK	6.99773	2.48592	0.294443	8.44277	3.09896e-17	2.51091e-15
ENSG00000125910.6	S1PR4	36.6006	1.32812	0.157365	8.43975	3.18024e-17	2.56437e-15
ENSG00000261641.2	AL031600.3	30.4445	1.13828	0.135012	8.43094	3.42905e-17	2.75177e-15
ENSG00000204685.7	STARD7-AS1	146.822	0.635553	0.0755445	8.41297	3.9977e-17	3.19283e-15
ENSG00000197208.6	SLC22A4	52.7429	1.32939	0.158322	8.39676	4.58969e-17	3.64826e-15
ENSG00000269243.1	AC008894.2	1030.23	0.664457	0.0791567	8.3942	4.69078e-17	3.71103e-15
ENSG00000268886.1	AC022150.1	25.1596	1.04631	0.124843	8.38105	5.24559e-17	4.13047e-15
ENSG00000143164.15	DCAF6	38.2978	1.60285	0.191554	8.36762	5.87939e-17	4.6079e-15
ENSG00000144712.12	CAND2	61.4751	-0.806533	0.0966517	-8.34474	7.13718e-17	5.56767e-15
ENSG00000118096.10	IFT46	13.0794	1.27579	0.153346	8.31969	8.8196e-17	6.8167e-15
ENSG00000126215.14	XRCC3	158.732	0.815046	0.0980304	8.31421	9.23663e-17	7.10627e-15
ENSG00000213150.2	AL512430.1	7.77079	1.80607	0.217265	8.31272	9.35297e-17	7.16292e-15
ENSG00000272768.1	AC004854.2	8.59437	1.93035	0.232344	8.30817	9.71859e-17	7.4091e-15
ENSG00000111058.8	ACSS3	87.3932	1.37028	0.164946	8.30741	9.78148e-17	7.4233e-15
ENSG00000167676.4	PLIN4	30.1794	0.902592	0.108662	8.3064	9.86519e-17	7.45311e-15
ENSG00000259515.1	AL117209.1	5.43321	1.55706	0.187653	8.29755	1.06281e-16	7.99347e-15
ENSG00000010072.16	SPRTN	197.73	0.762955	0.0921016	8.28384	1.19262e-16	8.92972e-15
ENSG00000078319.10	PMS2P1	9.15128	1.6131	0.195552	8.24895	1.59793e-16	1.19113e-14
ENSG00000249884.8	RNF103-CHMP3	2.96402	2.58443	0.313594	8.24133	1.70303e-16	1.26386e-14
ENSG00000258777.1	HIF1A-AS1	2.57881	2.48234	0.301388	8.23635	1.77537e-16	1.31174e-14
ENSG00000282961.1	PRNCR1	59.7408	0.831804	0.101003	8.23546	1.78862e-16	1.31573e-14
ENSG00000279413.1	AC112497.1	18.1497	1.37428	0.166987	8.22985	1.8745e-16	1.37288e-14
ENSG00000166848.7	TERF2IP	18.1043	1.51692	0.184341	8.22889	1.88957e-16	1.37791e-14
ENSG00000234665.9	AL512625.3	12.8097	1.39688	0.169836	8.22487	1.95401e-16	1.41873e-14
ENSG00000257270.1	AL928654.2	30.2768	0.682112	0.0830297	8.21527	2.11679e-16	1.53029e-14
ENSG00000110057.8	UNC93B1	10.9291	1.12103	0.136539	8.21036	2.20523e-16	1.58739e-14
ENSG00000164934.14	DCAF13	12.9437	1.50095	0.183362	8.18572	2.70688e-16	1.94016e-14
ENSG00000239213.6	NCK1-AS1	28.0267	1.38494	0.169429	8.17413	2.97997e-16	2.12681e-14
ENSG00000213760.11	ATP6V1G2	4.27881	2.25966	0.276523	8.17172	3.04026e-16	2.16065e-14
ENSG00000140471.17	LINS1	38.2384	1.42995	0.17507	8.16786	3.13917e-16	2.22153e-14
ENSG00000166451.13	CENPN	4.52639	2.30095	0.281734	8.16709	3.1592e-16	2.22631e-14
ENSG00000237773.7	AC073332.1	12.564	1.98368	0.242944	8.16518	3.20963e-16	2.24513e-14
ENSG00000259792.1	AC104758.2	15.041	0.919045	0.112558	8.16506	3.21268e-16	2.24513e-14
ENSG00000279641.1	AC120057.3	469.983	0.79295	0.0971927	8.15853	3.3912e-16	2.36005e-14
ENSG00000135124.15	P2RX4	28.5909	0.987718	0.121244	8.14653	3.74512e-16	2.59559e-14
ENSG00000177042.14	TMEM80	4.64563	1.84153	0.226158	8.14269	3.86594e-16	2.66829e-14
ENSG00000235586.1	AC011247.2	2.90747	2.18788	0.268823	8.13872	3.99482e-16	2.74594e-14
ENSG00000266933.2	AC005775.1	6.93312	1.98497	0.244074	8.13264	4.20032e-16	2.87542e-14
ENSG00000026103.22	FAS	30.8867	1.35366	0.166479	8.13108	4.25484e-16	2.9009e-14
ENSG00000139899.11	CBLN3	23.4838	1.4052	0.173048	8.12031	4.65012e-16	3.15756e-14
ENSG00000279035.1	AC022211.4	28.491	0.999507	0.123162	8.11541	4.8414e-16	3.27419e-14
ENSG00000103148.17	NPRL3	65.6095	0.760048	0.0938061	8.10232	5.39187e-16	3.63182e-14
ENSG00000211772.11	TRBC2	27.98	-0.96504	0.119572	-8.0708	6.98375e-16	4.68526e-14
ENSG00000240889.1	NDUFB2-AS1	11.3637	1.17892	0.146122	8.06807	7.14195e-16	4.7723e-14
ENSG00000231728.5	AC234782.2	2.97076	2.32206	0.288486	8.04913	8.33847e-16	5.54971e-14
ENSG00000158793.14	NIT1	97.8252	0.721191	0.0897097	8.03916	9.04577e-16	5.99666e-14
ENSG00000243753.5	HLA-L	162.274	-0.648686	0.0807695	-8.03132	9.64264e-16	6.36718e-14
ENSG00000262678.1	AC004771.5	3.28951	2.15874	0.268928	8.02722	9.97101e-16	6.55819e-14
ENSG00000260051.1	AL031600.1	10.4563	1.52634	0.190561	8.0097	1.14989e-15	7.53357e-14
ENSG00000229372.1	SZT2-AS1	7.20296	1.38143	0.172656	8.00106	1.23355e-15	8.05021e-14
ENSG00000120802.14	TMPO	17.0381	1.59034	0.199236	7.98223	1.43716e-15	9.34268e-14
ENSG00000188186.10	LAMTOR4	33.9547	0.88882	0.111596	7.96466	1.65681e-15	1.0729e-13
ENSG00000129128.13	SPCS3	31.0777	1.8431	0.231603	7.95798	1.74866e-15	1.12802e-13
ENSG00000261546.1	AC135782.3	55.8847	0.646553	0.0813463	7.94815	1.8931e-15	1.21652e-13
ENSG00000204389.10	HSPA1A	37.4375	1.0366	0.130527	7.94163	1.99548e-15	1.27741e-13
ENSG00000267598.1	AC011446.2	156.842	1.34325	0.169258	7.93615	2.08549e-15	1.32369e-13
ENSG00000272906.1	AL353708.3	6.82081	1.64768	0.207626	7.9358	2.09145e-15	1.32369e-13
ENSG00000167971.16	CASKIN1	41.3704	0.651625	0.0822768	7.91991	2.37677e-15	1.49861e-13
ENSG00000162526.7	TSSK3	94.7423	0.698001	0.0882816	7.90653	2.64671e-15	1.65799e-13
ENSG00000269559.2	AC093677.2	2.89343	2.63811	0.333668	7.9064	2.6493e-15	1.65799e-13
ENSG00000172269.19	DPAGT1	18.6238	1.2094	0.153415	7.88323	3.19031e-15	1.98914e-13
ENSG00000181704.12	YIPF6	21.4603	2.13353	0.270868	7.87664	3.36305e-15	2.08908e-13
ENSG00000240057.6	AC078785.1	6.09872	2.07102	0.26352	7.85904	3.87078e-15	2.3956e-13
ENSG00000267323.1	SLC25A1P5	17.0706	1.01462	0.129137	7.85694	3.93625e-15	2.42716e-13
ENSG00000136699.19	SMPD4	29.77	1.34046	0.171101	7.83435	4.71276e-15	2.89533e-13
ENSG00000148358.20	GPR107	25.798	1.03834	0.132608	7.8301	4.87476e-15	2.98392e-13
ENSG00000214193.11	SH3D21	27.0903	1.27133	0.162772	7.81054	5.69448e-15	3.47301e-13
ENSG00000279152.1	AC129492.7	30.5226	1.29015	0.165787	7.78198	7.13994e-15	4.33881e-13
ENSG00000136371.11	MTHFS	4.05566	2.45653	0.31606	7.77235	7.70416e-15	4.66477e-13
ENSG00000089775.12	ZBTB25	33.1984	1.12153	0.144994	7.73499	1.03413e-14	6.23903e-13
ENSG00000153391.16	INO80C	5.25103	2.23212	0.288812	7.72862	1.08716e-14	6.53541e-13
ENSG00000245281.8	AC124242.1	9.12003	2.04412	0.264576	7.72599	1.10985e-14	6.64801e-13
ENSG00000241489.8	AC244197.3	20.6805	1.10088	0.142544	7.72311	1.13527e-14	6.77608e-13
ENSG00000288012.1	NA	27.0389	1.13708	0.14744	7.71215	1.2372e-14	7.35825e-13
ENSG00000249971.1	AC104116.1	58.3571	0.940827	0.122052	7.7084	1.274e-14	7.55038e-13
ENSG00000119669.5	IRF2BPL	8.54658	1.46568	0.190188	7.70649	1.2933e-14	7.63777e-13
ENSG00000273763.2	AC007318.2	49.8421	0.674802	0.0875689	7.70596	1.29867e-14	7.64258e-13
ENSG00000177971.8	IMP3	16.0626	1.00097	0.129907	7.70528	1.30562e-14	7.65657e-13
ENSG00000260005.6	AC027601.1	66.8715	0.711309	0.0924443	7.69446	1.42093e-14	8.3038e-13
ENSG00000259843.2	AC007610.1	3.35072	1.74209	0.226437	7.69348	1.43184e-14	8.33846e-13
ENSG00000259075.6	POC1B-GALNT4	13.3504	1.1984	0.155824	7.69077	1.46254e-14	8.48781e-13
ENSG00000169136.12	ATF5	37.4289	-0.903676	0.11754	-7.68826	1.49147e-14	8.62583e-13
ENSG00000171703.17	TCEA2	29.2029	1.11619	0.145305	7.68172	1.56967e-14	9.04692e-13
ENSG00000197530.12	MIB2	132.245	1.09443	0.1428	7.66408	1.80123e-14	1.0346e-12
ENSG00000260274.1	AC068338.2	30.1032	0.623168	0.0815474	7.64179	2.14225e-14	1.22627e-12
ENSG00000114631.11	PODXL2	2.06674	2.43954	0.319421	7.63738	2.21681e-14	1.26464e-12
ENSG00000273472.1	AC096733.2	20.2296	1.24932	0.163854	7.62459	2.44806e-14	1.39182e-12
ENSG00000105072.9	C19orf44	79.3631	0.73169	0.0960315	7.61927	2.5511e-14	1.44551e-12
ENSG00000177640.16	CASC2	8.9311	2.47056	0.324713	7.60843	2.77449e-14	1.5668e-12
ENSG00000206503.13	HLA-A	98.9919	-0.735943	0.0967433	-7.60717	2.80161e-14	1.5768e-12
ENSG00000225973.4	PIGBOS1	23.6355	2.08573	0.275223	7.57831	3.5008e-14	1.96373e-12
ENSG00000287263.1	NA	73.7914	1.12896	0.149274	7.56302	3.93824e-14	2.20174e-12
ENSG00000255108.1	AP006621.1	26.0017	1.49698	0.198552	7.53949	4.71822e-14	2.62033e-12
ENSG00000204599.14	TRIM39	9.77848	1.61584	0.214359	7.53802	4.77148e-14	2.64116e-12
ENSG00000287967.1	NA	43.1526	1.19827	0.159068	7.53306	4.95631e-14	2.73445e-12
ENSG00000276649.1	AL117335.1	3.55021	1.72547	0.229183	7.52877	5.12224e-14	2.81673e-12
ENSG00000268149.1	AC010336.4	20.6916	1.40483	0.186772	7.52162	5.41014e-14	2.96532e-12
ENSG00000279322.1	AL035252.4	9.67545	1.47366	0.196122	7.51399	5.73503e-14	3.13256e-12
ENSG00000265298.1	AC132812.1	181.394	0.624843	0.0831848	7.51151	5.84501e-14	3.17257e-12
ENSG00000261898.2	AC091153.4	7.37408	1.39098	0.185209	7.51035	5.89685e-14	3.19038e-12
ENSG00000107902.14	LHPP	35.9684	0.650373	0.086692	7.50211	6.27987e-14	3.38514e-12
ENSG00000109390.13	NDUFC1	32.1103	0.894144	0.119191	7.50175	6.29719e-14	3.38514e-12
ENSG00000231752.6	EMBP1	5.21815	2.22874	0.297222	7.49858	6.45124e-14	3.45688e-12
ENSG00000248668.3	OXCT1-AS1	6.08372	2.66701	0.356983	7.47095	7.9615e-14	4.25255e-12
ENSG00000273010.1	AL360270.3	130.482	0.837493	0.112119	7.46967	8.03934e-14	4.2805e-12
ENSG00000127054.21	INTS11	63.2824	0.677882	0.0908395	7.46241	8.49539e-14	4.50901e-12
ENSG00000133243.10	BTBD2	94.1984	0.834494	0.111851	7.46079	8.60074e-14	4.55052e-12
ENSG00000170634.13	ACYP2	4.1832	2.32696	0.312006	7.45807	8.78022e-14	4.63087e-12
ENSG00000285938.1	NA	121.316	1.32222	0.177422	7.4524	9.1659e-14	4.81914e-12
ENSG00000286307.1	NA	83.9483	0.696331	0.0935825	7.44082	1.00062e-13	5.24452e-12
ENSG00000103253.19	HAGHL	21.1887	1.01717	0.136808	7.435	1.04565e-13	5.46344e-12
ENSG00000279086.1	AC073130.3	82.8132	0.914882	0.123073	7.43365	1.05642e-13	5.50255e-12
ENSG00000234608.8	MAPKAPK5-AS1	9.00093	1.36056	0.183493	7.41478	1.21829e-13	6.32608e-12
ENSG00000173110.8	HSPA6	73.1903	1.37565	0.185868	7.40123	1.34929e-13	6.98466e-12
ENSG00000121104.8	FAM117A	43.5938	0.817108	0.110434	7.39909	1.37125e-13	7.07648e-12
ENSG00000153093.20	ACOXL	15.5265	1.06878	0.144488	7.39698	1.39319e-13	7.16767e-12
ENSG00000245025.3	AC107959.1	74.8938	0.785343	0.106298	7.38813	1.4891e-13	7.6377e-12
ENSG00000116791.14	CRYZ	31.8088	1.126	0.152462	7.38542	1.51971e-13	7.77089e-12
ENSG00000279187.1	AC027601.5	19.9564	0.889677	0.120532	7.38128	1.5678e-13	7.99244e-12
ENSG00000223461.1	AC004471.1	16.7297	1.19093	0.161418	7.37793	1.6077e-13	8.14876e-12
ENSG00000064933.18	PMS1	5.73378	1.63913	0.222168	7.37789	1.60818e-13	8.14876e-12
ENSG00000271918.1	AC034236.2	3.93409	1.65617	0.224618	7.37324	1.66529e-13	8.41272e-12
ENSG00000278156.2	TSC22D1-AS1	15.8882	1.20562	0.163609	7.36892	1.72013e-13	8.66365e-12
ENSG00000118804.8	STBD1	2.35588	2.44156	0.33164	7.36207	1.8108e-13	9.09302e-12
ENSG00000275807.1	AC145285.6	21.618	0.94509	0.128747	7.34068	2.12509e-13	1.06394e-11
ENSG00000233483.3	AC008105.2	12.6499	0.988313	0.134651	7.33982	2.13879e-13	1.06761e-11
ENSG00000229320.3	KRT8P12	2.61761	2.12057	0.288959	7.33864	2.15768e-13	1.07085e-11
ENSG00000287261.1	NA	4.27361	1.70095	0.23178	7.33862	2.15805e-13	1.07085e-11
ENSG00000259945.1	AC027682.2	20.0041	1.02667	0.139942	7.33643	2.1936e-13	1.08528e-11
ENSG00000261442.1	AC023830.1	37.7748	0.874896	0.119322	7.33225	2.26317e-13	1.11641e-11
ENSG00000214063.11	TSPAN4	19.2911	0.993253	0.135626	7.32345	2.41671e-13	1.18866e-11
ENSG00000100314.4	CABP7	35.8729	0.661116	0.0903367	7.31836	2.51016e-13	1.23101e-11
ENSG00000132635.17	PCED1A	3.89665	1.53751	0.210201	7.31449	2.58366e-13	1.26336e-11
ENSG00000214013.9	GANC	30.433	1.23793	0.16998	7.28276	3.27069e-13	1.59465e-11
ENSG00000160683.5	CXCR5	214.916	0.641087	0.0880718	7.27914	3.35958e-13	1.63324e-11
ENSG00000261079.1	AC009053.2	28.2779	0.922353	0.127138	7.25472	4.02486e-13	1.95101e-11
ENSG00000003402.20	CFLAR	137.368	0.920571	0.126906	7.25394	4.04805e-13	1.9566e-11
ENSG00000277922.1	RF02122	18.3847	1.25996	0.17388	7.24613	4.28852e-13	2.06687e-11
ENSG00000225032.5	AL162586.1	11.6666	1.40136	0.193452	7.24395	4.3581e-13	2.09439e-11
ENSG00000233665.8	AC060234.2	46.1819	0.686382	0.0951275	7.21539	5.37788e-13	2.57708e-11
ENSG00000248980.1	AC019163.1	5.21532	1.39182	0.192958	7.21305	5.47103e-13	2.61425e-11
ENSG00000139318.8	DUSP6	44.007	0.922492	0.127994	7.20731	5.70701e-13	2.71926e-11
ENSG00000278993.1	AC002350.1	21.9894	1.16707	0.16247	7.18328	6.80603e-13	3.23373e-11
ENSG00000169918.10	OTUD7A	10.5251	1.80113	0.252115	7.14409	9.05968e-13	4.28025e-11
ENSG00000261971.8	MMP25-AS1	1317.92	1.10411	0.154788	7.13303	9.81811e-13	4.62554e-11
ENSG00000164708.6	PGAM2	89.8067	0.89216	0.125356	7.11699	1.1031e-12	5.1824e-11
ENSG00000151136.15	BTBD11	8.07	1.42619	0.200594	7.10982	1.16193e-12	5.44355e-11
ENSG00000026025.16	VIM	93.8092	1.02104	0.144216	7.07993	1.44231e-12	6.70094e-11
ENSG00000188707.6	ZBED6CL	18.0547	1.00598	0.142106	7.07907	1.4512e-12	6.72363e-11
ENSG00000149554.13	CHEK1	3.12207	1.81129	0.256005	7.07521	1.49223e-12	6.89467e-11
ENSG00000173599.15	PC	12.9184	1.62039	0.229171	7.07068	1.54179e-12	7.10408e-11
ENSG00000114738.11	MAPKAPK3	10.2008	1.32499	0.187466	7.06792	1.57278e-12	7.22704e-11
ENSG00000167700.9	MFSD3	2.3851	1.8732	0.265164	7.06431	1.61414e-12	7.39682e-11
ENSG00000283064.1	AL353759.1	41.0208	0.696095	0.0985823	7.06106	1.65239e-12	7.55146e-11
ENSG00000172738.12	TMEM217	11.8491	1.73964	0.24643	7.05934	1.67295e-12	7.62464e-11
ENSG00000259498.1	TPM1-AS	12.6606	1.71365	0.243104	7.04903	1.80169e-12	8.18913e-11
ENSG00000268509.2	AC026202.3	29.5584	0.881154	0.12504	7.04695	1.82876e-12	8.28972e-11
ENSG00000279753.1	AC011558.1	413.478	1.1214	0.159351	7.03732	1.95977e-12	8.8529e-11
ENSG00000169660.17	HEXDC	37.1476	0.667366	0.0948361	7.03705	1.96356e-12	8.8529e-11
ENSG00000232828.1	AC231533.1	7.6709	1.3022	0.185203	7.03118	2.04789e-12	9.20837e-11
ENSG00000269480.1	AC020913.2	12.9965	1.02592	0.146033	7.02528	2.13635e-12	9.58045e-11
ENSG00000273199.1	AP000692.2	4.85409	1.52627	0.217317	7.02327	2.16728e-12	9.68692e-11
ENSG00000187260.16	WDR86	56.0915	0.673233	0.0958612	7.02299	2.17164e-12	9.68692e-11
ENSG00000270959.1	LPP-AS2	9.95325	1.07052	0.152581	7.01604	2.28246e-12	1.01542e-10
ENSG00000271360.1	AL512631.2	1.59028	2.13185	0.304441	7.00252	2.51405e-12	1.11269e-10
ENSG00000185024.17	BRF1	5.58682	1.57222	0.224522	7.0025	2.51437e-12	1.11269e-10
ENSG00000143740.14	SNAP47	51.518	0.763289	0.109062	6.9987	2.58353e-12	1.14029e-10
ENSG00000261819.1	AC138932.3	7.96281	1.34487	0.19243	6.98884	2.77162e-12	1.22009e-10
ENSG00000122483.17	CCDC18	184.01	0.954468	0.136658	6.98436	2.86153e-12	1.25638e-10
ENSG00000225733.6	FGD5-AS1	14.1406	1.22489	0.175777	6.96843	3.20487e-12	1.39979e-10
ENSG00000279592.1	AC010653.2	25.4891	0.805092	0.115599	6.96452	3.29524e-12	1.43553e-10
ENSG00000224699.9	LAMTOR5-AS1	11.1611	1.10019	0.158482	6.94202	3.8654e-12	1.67955e-10
ENSG00000261691.1	Z97986.1	7.5027	1.57957	0.227668	6.93805	3.97539e-12	1.72287e-10
ENSG00000253102.1	AC004707.1	6.93012	1.44278	0.208037	6.93519	4.05677e-12	1.75361e-10
ENSG00000268069.2	AC004466.1	58.6822	0.612591	0.0883654	6.93248	4.13526e-12	1.78295e-10
ENSG00000226890.1	Z97652.1	6.63332	1.28729	0.185799	6.92842	4.25563e-12	1.83014e-10
ENSG00000118557.16	PMFBP1	22.5523	0.785143	0.113393	6.9241	4.38758e-12	1.88206e-10
ENSG00000251867.4	AC009812.1	3.00089	2.06407	0.298319	6.91899	4.54873e-12	1.94621e-10
ENSG00000205790.1	DPP9-AS1	44.6651	0.617998	0.0893531	6.91636	4.63401e-12	1.97765e-10
ENSG00000255737.2	AGAP2-AS1	30.5092	0.722263	0.104592	6.9055	5.0027e-12	2.12958e-10
ENSG00000109118.14	PHF12	44.5864	1.02997	0.149503	6.88928	5.60738e-12	2.38094e-10
ENSG00000281490.1	CICP14	168.78	0.612466	0.0891233	6.87212	6.32556e-12	2.6791e-10
ENSG00000029364.12	SLC39A9	14.599	1.29804	0.189019	6.86727	6.54428e-12	2.76475e-10
ENSG00000203876.10	ADD3-AS1	6.7766	1.84733	0.269285	6.86011	6.88071e-12	2.89958e-10
ENSG00000237586.3	AC090192.1	8.1047	1.3561	0.197832	6.85477	7.1425e-12	3.00235e-10
ENSG00000169727.12	GPS1	14.3144	1.22684	0.179271	6.84349	7.7287e-12	3.23256e-10
ENSG00000281358.1	RASSF1-AS1	32.1651	0.873695	0.127698	6.84188	7.81586e-12	3.26089e-10
ENSG00000274092.1	AC106739.2	4.10755	2.12437	0.310669	6.83802	8.02926e-12	3.33398e-10
ENSG00000104872.11	PIH1D1	4.85017	1.4052	0.205498	6.838	8.03081e-12	3.33398e-10
ENSG00000278616.1	BEND3P3	52.6157	0.913854	0.133776	6.83121	8.42035e-12	3.48706e-10
ENSG00000174939.11	ASPHD1	35.4471	-0.810937	0.118776	-6.82744	8.64438e-12	3.57102e-10
ENSG00000287721.1	NA	2.84955	1.69364	0.248125	6.82573	8.74767e-12	3.60481e-10
ENSG00000134905.17	CARS2	65.548	0.788067	0.115541	6.8207	9.05986e-12	3.72087e-10
ENSG00000286061.1	NA	2.84522	1.67705	0.246457	6.80464	1.01299e-11	4.14389e-10
ENSG00000286061.1	NA	2.84522	1.67705	0.246457	6.80464	1.01299e-11	4.14389e-10
ENSG00000256034.1	AP002770.1	30.5324	1.17797	0.173163	6.80266	1.02705e-11	4.19116e-10
ENSG00000250635.1	CXXC5-AS1	5.83091	1.24581	0.183248	6.79847	1.05738e-11	4.30444e-10
ENSG00000280020.1	AC116407.3	4.53976	2.15619	0.317235	6.79684	1.06939e-11	4.3428e-10
ENSG00000264247.2	LINC00909	15.1837	1.87327	0.276105	6.78461	1.16397e-11	4.71548e-10
ENSG00000178015.5	GPR150	7.22859	1.32074	0.194968	6.77414	1.25149e-11	5.05785e-10
ENSG00000107736.21	CDH23	245.729	0.770343	0.113758	6.77177	1.27215e-11	5.12896e-10
ENSG00000148935.11	GAS2	50.3087	0.672	0.0992614	6.77001	1.28778e-11	5.17951e-10
ENSG00000233493.4	TMEM238	1.3668	2.5166	0.372083	6.76355	1.3465e-11	5.38985e-10
ENSG00000166704.11	ZNF606	23.3569	0.988939	0.14624	6.76242	1.35706e-11	5.41045e-10
ENSG00000180398.13	MCFD2	9.96441	1.73916	0.257184	6.76231	1.3581e-11	5.41045e-10
ENSG00000227268.5	KLLN	25.2022	0.864185	0.127907	6.75634	1.41519e-11	5.62454e-10
ENSG00000164620.9	RELL2	9.65172	0.951409	0.141661	6.71609	1.86665e-11	7.38384e-10
ENSG00000287037.1	NA	31.4088	1.7471	0.260602	6.7041	2.02649e-11	7.99725e-10
ENSG00000133773.12	CCDC59	4.08139	1.67223	0.2495	6.70235	2.05091e-11	8.0746e-10
ENSG00000260350.1	AC012173.1	11.3231	1.1653	0.173892	6.70127	2.06611e-11	8.11542e-10
ENSG00000272669.1	AL021707.6	15.394	0.859493	0.128423	6.69266	2.19143e-11	8.58755e-10
ENSG00000198276.16	UCKL1	15.7425	0.989247	0.147824	6.69206	2.20056e-11	8.60322e-10
ENSG00000258317.1	AC034102.6	65.7933	0.602884	0.0901176	6.68997	2.2321e-11	8.70622e-10
ENSG00000267345.1	AC010632.1	2.90599	1.79645	0.268896	6.68085	2.37558e-11	9.24435e-10
ENSG00000182472.9	CAPN12	77.7999	0.58983	0.0883351	6.67719	2.43574e-11	9.43471e-10
ENSG00000170445.16	HARS	50.5349	0.647978	0.0970515	6.67664	2.4448e-11	9.44797e-10
ENSG00000272661.1	AC021097.1	25.3707	0.699275	0.104765	6.67473	2.47686e-11	9.54986e-10
ENSG00000273149.1	AL138963.3	3639.45	1.25019	0.187605	6.66396	2.66548e-11	1.02301e-09
ENSG00000224888.4	AC138028.2	28.8221	0.976348	0.147063	6.63898	3.15868e-11	1.20677e-09
ENSG00000184924.5	PTRHD1	4.49758	1.48897	0.224694	6.62665	3.43382e-11	1.30005e-09
ENSG00000100811.14	YY1	38.0159	1.37991	0.208431	6.62048	3.58044e-11	1.3525e-09
ENSG00000262420.3	AC007613.1	18.5486	0.69972	0.106024	6.59964	4.12145e-11	1.55337e-09
ENSG00000263756.1	AL645941.3	88.1257	0.617385	0.0935546	6.5992	4.13387e-11	1.55456e-09
ENSG00000237036.5	ZEB1-AS1	11.9534	1.24464	0.188927	6.58795	4.45954e-11	1.67328e-09
ENSG00000111817.19	DSE	77.4652	0.712795	0.108264	6.58387	4.58344e-11	1.71592e-09
ENSG00000226191.3	CLK3P2	2.44846	2.31293	0.351521	6.5798	4.71095e-11	1.75973e-09
ENSG00000188603.22	CLN3	108.378	1.22726	0.18654	6.57909	4.73321e-11	1.76412e-09
ENSG00000249375.8	CASC11	18.8748	1.11071	0.16989	6.53782	6.24222e-11	2.30605e-09
ENSG00000188368.10	PRR19	2.40084	1.70072	0.26035	6.53243	6.47105e-11	2.38125e-09
ENSG00000258738.1	AL121603.2	56.8823	0.825434	0.126361	6.53236	6.47419e-11	2.38125e-09
ENSG00000275880.1	AL139385.1	3.42732	1.3904	0.21312	6.52402	6.8447e-11	2.51202e-09
ENSG00000259755.1	AC090907.2	7.59462	1.18432	0.181565	6.52284	6.89885e-11	2.52636e-09
ENSG00000231970.1	AL355490.2	20.1962	0.92384	0.14214	6.49951	8.05839e-11	2.93816e-09
ENSG00000162592.10	CCDC27	4.62616	1.41984	0.219115	6.47991	9.17757e-11	3.33174e-09
ENSG00000118292.9	C1orf54	37.6246	0.610571	0.0942503	6.47818	9.28326e-11	3.36283e-09
ENSG00000146700.9	SSC4D	4.04266	1.56692	0.241956	6.47605	9.41555e-11	3.4034e-09
ENSG00000231064.7	AC234582.1	20.8222	0.660904	0.102105	6.47278	9.62141e-11	3.46288e-09
ENSG00000261519.3	AC010542.4	22.5466	0.973538	0.150416	6.47229	9.65271e-11	3.46671e-09
ENSG00000250397.2	AP006623.1	4.44545	1.71969	0.265772	6.47056	9.76392e-11	3.49916e-09
ENSG00000119673.14	ACOT2	31.8699	0.743544	0.115044	6.46311	1.02576e-10	3.66823e-09
ENSG00000275763.3	C18orf65	3.17705	1.92455	0.29788	6.46083	1.04129e-10	3.71585e-09
ENSG00000254400.1	AC091564.2	26.1496	0.906044	0.14028	6.45881	1.05531e-10	3.7579e-09
ENSG00000267117.1	AC010525.1	4.27925	1.25658	0.194972	6.44496	1.15634e-10	4.10893e-09
ENSG00000213398.8	LCAT	44.8984	0.772493	0.120111	6.43149	1.26355e-10	4.46154e-09
ENSG00000163945.19	UVSSA	21.9793	0.735203	0.114644	6.41293	1.42754e-10	5.00892e-09
ENSG00000076706.17	MCAM	27.1236	1.08831	0.170016	6.40121	1.54148e-10	5.39744e-09
ENSG00000232133.1	IMPDH1P10	810.889	0.61494	0.0961723	6.39415	1.61442e-10	5.64105e-09
ENSG00000286999.1	NA	78.9314	0.647921	0.101337	6.3937	1.61915e-10	5.64581e-09
ENSG00000115685.15	PPP1R7	11.9123	1.29259	0.202904	6.37043	1.88498e-10	6.54552e-09
ENSG00000241973.11	PI4KA	17.6908	1.15918	0.182164	6.36339	1.97354e-10	6.82478e-09
ENSG00000254402.7	LRRC24	13.0435	1.16384	0.182913	6.36281	1.981e-10	6.83648e-09
ENSG00000259952.1	AC009133.2	82.3797	1.05116	0.165236	6.36156	1.9972e-10	6.87826e-09
ENSG00000286837.1	NA	34.7308	0.844925	0.132896	6.3578	2.04665e-10	7.01354e-09
ENSG00000275441.1	AC020765.2	5.56355	1.30985	0.206031	6.35755	2.04995e-10	7.01354e-09
ENSG00000196371.3	FUT4	5.49719	1.60168	0.251942	6.35731	2.05321e-10	7.01354e-09
ENSG00000182873.5	PRKCZ-AS1	17.5748	0.710584	0.111807	6.35543	2.07844e-10	7.08527e-09
ENSG00000234793.1	AC114730.2	8.86288	1.12491	0.177303	6.34454	2.23085e-10	7.5894e-09
ENSG00000281005.1	LINC00921	12.0206	0.953916	0.15052	6.33746	2.33583e-10	7.93048e-09
ENSG00000255026.1	AC136475.3	20.5898	1.06577	0.168255	6.33428	2.38453e-10	8.07947e-09
ENSG00000120647.10	CCDC77	32.1479	0.698503	0.110455	6.32384	2.55143e-10	8.62755e-09
ENSG00000236548.2	RNF217-AS1	3.89907	1.49174	0.235939	6.32256	2.57271e-10	8.67513e-09
ENSG00000105808.18	RASA4	23.7199	1.08722	0.171965	6.32237	2.57585e-10	8.67513e-09
ENSG00000267232.1	AC012615.5	16.7123	0.974036	0.154143	6.31904	2.6319e-10	8.84613e-09
ENSG00000172007.7	RAB33B	37.3312	0.933861	0.148043	6.30804	2.8259e-10	9.47921e-09
ENSG00000259954.1	IL21R-AS1	85.4228	0.613745	0.0973947	6.30163	2.9453e-10	9.84554e-09
ENSG00000163660.12	CCNL1	52.7317	0.606276	0.0962106	6.30155	2.94685e-10	9.84554e-09
ENSG00000270330.1	AL009183.1	3.05837	2.00953	0.318977	6.29991	2.97813e-10	9.93026e-09
ENSG00000214654.8	B3GNT10	15.7739	0.824273	0.131242	6.28056	3.37359e-10	1.12266e-08
ENSG00000198964.14	SGMS1	6.35614	1.49072	0.23762	6.27353	3.52946e-10	1.1722e-08
ENSG00000067560.13	RHOA	48.9828	0.942117	0.150204	6.27226	3.55834e-10	1.17945e-08
ENSG00000286193.2	NA	1.59633	2.31033	0.368523	6.26917	3.6298e-10	1.20077e-08
ENSG00000213970.4	AC006122.1	18.5041	0.662428	0.10569	6.26763	3.66582e-10	1.2103e-08
ENSG00000232581.1	AC079742.1	17.7698	0.657816	0.105011	6.26425	3.7463e-10	1.23444e-08
ENSG00000287475.1	NA	2.03354	1.82751	0.291756	6.26383	3.75639e-10	1.23534e-08
ENSG00000131188.12	PRR7	3.10027	1.53938	0.246084	6.25551	3.96231e-10	1.29543e-08
ENSG00000228981.3	AC097658.1	29.1382	0.864844	0.138318	6.25258	4.03724e-10	1.31496e-08
ENSG00000226530.2	AL158055.1	10.4001	1.24664	0.199381	6.25256	4.03772e-10	1.31496e-08
ENSG00000011600.12	TYROBP	36.5773	-0.679959	0.108781	-6.25074	4.085e-10	1.32778e-08
ENSG00000230304.1	CICP6	7.26486	2.4357	0.389976	6.24577	4.21728e-10	1.36813e-08
ENSG00000172725.14	CORO1B	193.751	0.773826	0.123957	6.2427	4.30069e-10	1.39249e-08
ENSG00000166482.12	MFAP4	18.0778	0.675547	0.108293	6.23812	4.42859e-10	1.42839e-08
ENSG00000008382.16	MPND	5.31964	1.30018	0.20869	6.23022	4.65792e-10	1.49947e-08
ENSG00000273066.5	AL355987.4	5.9253	2.35829	0.378808	6.22557	4.79793e-10	1.54159e-08
ENSG00000140988.16	RPS2	29.2533	-0.69974	0.112475	-6.22131	4.93007e-10	1.58102e-08
ENSG00000233006.8	MIR3936HG	50.2504	0.839541	0.13498	6.21974	4.97974e-10	1.59335e-08
ENSG00000227855.3	DPY19L2P3	3.10141	1.51867	0.244178	6.2195	4.98753e-10	1.59335e-08
ENSG00000261245.2	AC093520.2	5.46137	2.05257	0.330208	6.216	5.09985e-10	1.62613e-08
ENSG00000254485.5	AC026191.1	3.9175	1.45268	0.233724	6.21536	5.12081e-10	1.62972e-08
ENSG00000234432.4	AC092171.3	28.7332	0.903167	0.14533	6.21458	5.14613e-10	1.63468e-08
ENSG00000231890.8	DARS-AS1	26.2429	0.9908	0.15983	6.19908	5.67937e-10	1.79387e-08
ENSG00000180549.8	FUT7	9.92328	1.32129	0.213793	6.18023	6.40099e-10	2.01799e-08
ENSG00000165244.7	ZNF367	4.37976	1.13713	0.184342	6.16859	6.89017e-10	2.16814e-08
ENSG00000245146.7	MALINC1	9.94827	1.27885	0.207963	6.14939	7.77824e-10	2.44301e-08
ENSG00000173065.13	FAM222B	11.1076	1.01035	0.164311	6.14904	7.79554e-10	2.44387e-08
ENSG00000178342.4	KCNG2	7.55633	1.23835	0.201531	6.14472	8.01046e-10	2.50656e-08
ENSG00000102580.15	DNAJC3	60.411	0.760034	0.123857	6.13636	8.4434e-10	2.63221e-08
ENSG00000286444.1	NA	13.304	0.943357	0.153766	6.13502	8.51464e-10	2.64949e-08
ENSG00000168286.3	THAP11	4.70877	1.0592	0.172686	6.13371	8.58538e-10	2.66656e-08
ENSG00000226963.1	AC078883.2	16.6304	0.828799	0.135243	6.12823	8.88634e-10	2.75493e-08
ENSG00000204301.6	NOTCH4	15.2292	0.946553	0.154741	6.11703	9.53335e-10	2.94556e-08
ENSG00000278970.2	HEIH	9.67018	1.09707	0.179349	6.11698	9.53635e-10	2.94556e-08
ENSG00000272434.1	AC137630.3	2.63459	1.74757	0.286387	6.10213	1.04665e-09	3.22101e-08
ENSG00000182183.15	SHISAL2A	4.2213	1.33595	0.219179	6.09522	1.0929e-09	3.35102e-08
ENSG00000011260.14	UTP18	5.2683	1.33048	0.218325	6.09404	1.10099e-09	3.36968e-08
ENSG00000253690.1	AC021678.2	1.75416	2.08871	0.343105	6.08766	1.14574e-09	3.50025e-08
ENSG00000200091.1	RN7SKP163	11.7025	0.981514	0.161303	6.08492	1.16548e-09	3.55409e-08
ENSG00000272092.1	AC087623.3	8.66656	0.983391	0.161934	6.07278	1.25712e-09	3.81964e-08
ENSG00000275552.1	AC243965.2	25.4522	0.728248	0.119953	6.0711	1.27041e-09	3.85304e-08
ENSG00000204044.6	SLC12A5-AS1	14.229	1.42359	0.234726	6.06489	1.32043e-09	3.99316e-08
ENSG00000071462.12	BUD23	15.682	1.08504	0.178908	6.06478	1.32137e-09	3.99316e-08
ENSG00000234789.1	AL590369.1	5.708	0.953573	0.157518	6.05375	1.4151e-09	4.2687e-08
ENSG00000180953.11	ST20	6.27617	1.97737	0.326732	6.05197	1.43082e-09	4.30839e-08
ENSG00000283849.1	AC092053.2	2.05834	1.89475	0.313457	6.04469	1.49698e-09	4.49952e-08
ENSG00000272288.6	AL451165.2	10.4293	1.13947	0.188852	6.03365	1.60299e-09	4.80954e-08
ENSG00000139211.7	AMIGO2	4.47815	1.32429	0.220162	6.01508	1.79802e-09	5.37548e-08
ENSG00000271787.1	AC104794.4	23.5045	0.636634	0.105879	6.01282	1.82326e-09	5.44122e-08
ENSG00000139946.10	PELI2	29.6836	1.12025	0.186444	6.0085	1.87242e-09	5.57802e-08
ENSG00000167701.14	GPT	6.4479	1.10717	0.184323	6.00669	1.89348e-09	5.63075e-08
ENSG00000131409.13	LRRC4B	1.94022	1.70325	0.283645	6.00486	1.91501e-09	5.68468e-08
ENSG00000115947.14	ORC4	78.3348	0.789477	0.1315	6.00361	1.92973e-09	5.71827e-08
ENSG00000253653.1	AC009185.1	3.77515	1.3681	0.227972	6.00115	1.95925e-09	5.7955e-08
ENSG00000108349.17	CASC3	16.5837	1.11117	0.185267	5.99766	2.00182e-09	5.91102e-08
ENSG00000214708.4	AC116407.1	3.86768	1.40504	0.234434	5.99334	2.0558e-09	6.05973e-08
ENSG00000126804.13	ZBTB1	11.178	1.76976	0.295426	5.99054	2.09145e-09	6.154e-08
ENSG00000274523.5	RCC1L	9.79311	0.782752	0.130825	5.9832	2.18796e-09	6.4267e-08
ENSG00000268112.1	AC008761.1	7.73183	0.940426	0.157398	5.97484	2.30311e-09	6.7531e-08
ENSG00000042429.12	MED17	9.00558	1.38635	0.232254	5.96911	2.38558e-09	6.98271e-08
ENSG00000151093.8	OXSM	5.25982	1.17486	0.196887	5.96717	2.4141e-09	7.05388e-08
ENSG00000285190.1	AC018754.1	106.213	0.810642	0.136076	5.95729	2.56456e-09	7.4675e-08
ENSG00000173621.9	LRFN4	1.8242	2.63068	0.441719	5.95554	2.59215e-09	7.53477e-08
ENSG00000261143.1	ADAMTS7P3	4.45373	2.19253	0.368477	5.95025	2.67737e-09	7.76901e-08
ENSG00000231711.2	LINC00899	12.3882	1.47963	0.248992	5.94249	2.80731e-09	8.132e-08
ENSG00000068028.17	RASSF1	12.7105	1.26145	0.212751	5.92921	3.04389e-09	8.80208e-08
ENSG00000136143.16	SUCLA2	3.52976	1.87624	0.316487	5.92832	3.06047e-09	8.83481e-08
ENSG00000260507.1	AC133919.1	12.0476	1.11458	0.188246	5.92086	3.20266e-09	9.2294e-08
ENSG00000180846.8	CSNK1G2-AS1	19.8608	0.718343	0.121479	5.9133	3.3531e-09	9.62984e-08
ENSG00000273729.1	AC007686.3	84.1137	0.894944	0.151568	5.90457	3.53575e-09	1.01197e-07
ENSG00000196408.12	NOXO1	3.20878	1.57465	0.2668	5.902	3.59124e-09	1.0261e-07
ENSG00000136457.10	CHAD	7.85589	1.13284	0.192226	5.89329	3.78584e-09	1.07987e-07
ENSG00000258096.1	AC025031.2	3.43929	1.45539	0.246977	5.89284	3.79622e-09	1.08099e-07
ENSG00000240418.1	AC020917.1	28.0958	0.628462	0.106766	5.88633	3.94872e-09	1.12251e-07
ENSG00000130363.12	RSPH3	5.38311	1.42994	0.24302	5.88405	4.00356e-09	1.13617e-07
ENSG00000283268.1	TEX54	5.94396	0.965569	0.164205	5.88026	4.09625e-09	1.16051e-07
ENSG00000095794.19	CREM	2.49656	1.72771	0.294131	5.87396	4.25513e-09	1.20157e-07
ENSG00000260267.1	AC026471.1	7.88842	1.04105	0.177236	5.87385	4.25797e-09	1.20157e-07
ENSG00000253438.4	PCAT1	50.8291	0.74403	0.126672	5.87366	4.26267e-09	1.20157e-07
ENSG00000231254.2	PCED1CP	1.47627	2.22165	0.379206	5.85867	4.66577e-09	1.31079e-07
ENSG00000110921.14	MVK	3.72608	1.87033	0.319266	5.8582	4.679e-09	1.31231e-07
ENSG00000159131.17	GART	17.7665	0.69435	0.118593	5.8549	4.77298e-09	1.33643e-07
ENSG00000112242.15	E2F3	17.7247	-0.624996	0.106761	-5.85417	4.79408e-09	1.34011e-07
ENSG00000259863.1	SH3RF3-AS1	5.36109	1.4627	0.249927	5.8525	4.8423e-09	1.34909e-07
ENSG00000138061.12	CYP1B1	15.8419	1.11377	0.190456	5.84788	4.9788e-09	1.38482e-07
ENSG00000162913.10	OBSCN-AS1	5.36691	1.28911	0.2208	5.83839	5.27086e-09	1.46362e-07
ENSG00000162576.17	MXRA8	13.9364	0.962714	0.165036	5.83337	5.43189e-09	1.50585e-07
ENSG00000084090.13	STARD7	10.2378	1.18607	0.203621	5.82491	5.71443e-09	1.58156e-07
ENSG00000136367.14	ZFHX2	12.4798	1.06188	0.182541	5.81719	5.9844e-09	1.64812e-07
ENSG00000227373.6	AL121983.2	4.8171	1.32379	0.22775	5.81247	6.15576e-09	1.69253e-07
ENSG00000183765.23	CHEK2	5.28562	1.16925	0.201338	5.8074	6.34488e-09	1.74168e-07
ENSG00000237765.8	FAM200B	134.701	0.894297	0.154072	5.8044	6.45958e-09	1.77026e-07
ENSG00000257545.5	AC079385.1	4.1004	1.19803	0.206504	5.8015	6.57244e-09	1.79825e-07
ENSG00000273382.1	AL356488.3	14.9941	1.06043	0.182871	5.79877	6.68046e-09	1.82314e-07
ENSG00000229422.2	AL512625.2	3.07021	1.90221	0.328044	5.79865	6.68512e-09	1.82314e-07
ENSG00000267288.2	AC138150.2	26.9986	0.94626	0.163461	5.78891	7.08442e-09	1.92577e-07
ENSG00000167393.18	PPP2R3B	8.03502	1.3074	0.225962	5.78593	7.21118e-09	1.95705e-07
ENSG00000143158.11	MPC2	7.90322	1.46874	0.254038	5.78159	7.39996e-09	2.00504e-07
ENSG00000203896.10	LIME1	6.2638	1.48806	0.257415	5.78078	7.43566e-09	2.01147e-07
ENSG00000254452.1	AP001107.2	252.926	0.628355	0.108713	5.77996	7.47185e-09	2.018e-07
ENSG00000227906.8	SNAP25-AS1	4.30505	1.7765	0.30763	5.7748	7.7045e-09	2.07083e-07
ENSG00000269886.1	AC022382.1	6.28963	0.84963	0.147246	5.77013	7.92118e-09	2.12567e-07
ENSG00000213361.2	AC004884.1	2.69138	1.76816	0.30649	5.76907	7.97078e-09	2.13556e-07
ENSG00000231871.5	IPO9-AS1	9.85898	0.694997	0.120566	5.76444	8.19294e-09	2.18809e-07
ENSG00000172780.17	RAB43	6.36457	1.96002	0.340451	5.75712	8.55598e-09	2.27779e-07
ENSG00000232491.1	SAPCD2P3	1.398	1.87553	0.325957	5.75392	8.71966e-09	2.31769e-07
ENSG00000215769.8	ARHGAP27P1-BPTFP1-KPNA2P3	4.48547	1.73651	0.301959	5.75083	8.88045e-09	2.35669e-07
ENSG00000023171.18	GRAMD1B	6.94205	1.41628	0.246286	5.75052	8.89673e-09	2.35728e-07
ENSG00000280213.1	UCKL1-AS1	22.7549	0.750146	0.130454	5.75025	8.91107e-09	2.35736e-07
ENSG00000198658.4	ABHD17AP1	4.29661	1.44782	0.25219	5.74099	9.41243e-09	2.47438e-07
ENSG00000233296.2	AC092159.2	5.4942	1.28791	0.22459	5.73451	9.77927e-09	2.56278e-07
ENSG00000134440.12	NARS	9.18678	1.05436	0.184022	5.7295	1.00725e-08	2.63551e-07
ENSG00000237296.9	SMG1P1	25.1462	0.888988	0.155314	5.7238	1.04165e-08	2.72126e-07
ENSG00000183153.7	GJD3	5.87433	1.12284	0.196377	5.71777	1.07931e-08	2.81528e-07
ENSG00000019582.15	CD74	99.6397	-0.620636	0.108739	-5.70756	1.14605e-08	2.9801e-07
ENSG00000228275.1	ARMCX3-AS1	9.38519	0.835673	0.146443	5.70648	1.15337e-08	2.99448e-07
ENSG00000105370.8	LIM2	2.9945	1.34578	0.23597	5.70317	1.17601e-08	3.04854e-07
ENSG00000108515.18	ENO3	90.0286	1.11724	0.196068	5.69823	1.21059e-08	3.13334e-07
ENSG00000203907.9	OOEP	1.52219	1.97962	0.347465	5.69733	1.21701e-08	3.1451e-07
ENSG00000268635.2	AP003680.1	4.65969	1.29992	0.228218	5.69595	1.2269e-08	3.16578e-07
ENSG00000113318.11	MSH3	6.59567	1.14678	0.201344	5.69564	1.22912e-08	3.16665e-07
ENSG00000178096.9	BOLA1	14.0761	-0.978684	0.171989	-5.6904	1.26744e-08	3.26035e-07
ENSG00000178726.7	THBD	8.27758	1.24074	0.218839	5.66966	1.43084e-08	3.67505e-07
ENSG00000271797.1	AC008494.3	30.8808	0.818644	0.144414	5.66872	1.43872e-08	3.68962e-07
ENSG00000079739.17	PGM1	6.91352	1.17574	0.207422	5.66835	1.44179e-08	3.69186e-07
ENSG00000251196.1	AC106760.1	12.2498	0.86115	0.152154	5.65972	1.51617e-08	3.87639e-07
ENSG00000154099.18	DNAAF1	23.1321	0.64528	0.1142	5.65043	1.60049e-08	4.07956e-07
ENSG00000188365.3	AC092171.1	40.498	0.664016	0.117664	5.64331	1.66811e-08	4.24546e-07
ENSG00000142166.13	IFNAR1	11.9115	0.989963	0.175731	5.6334	1.76691e-08	4.4901e-07
ENSG00000239569.3	KMT2E-AS1	13.3667	0.879852	0.15689	5.60809	2.04572e-08	5.15951e-07
ENSG00000260657.2	AC107871.2	2.6132	1.30496	0.232802	5.60548	2.07679e-08	5.23001e-07
ENSG00000259332.3	ST20-MTHFS	3.2985	2.54504	0.454209	5.60324	2.10385e-08	5.29023e-07
ENSG00000179271.3	GADD45GIP1	314.445	0.871416	0.155714	5.59627	2.19011e-08	5.49887e-07
ENSG00000266978.1	AC011511.2	2.6554	1.26879	0.226785	5.59469	2.2101e-08	5.53603e-07
ENSG00000229436.1	AC073850.1	10.258	1.05557	0.188694	5.5941	2.21771e-08	5.54328e-07
ENSG00000235831.7	BHLHE40-AS1	30.0764	0.734804	0.131488	5.58837	2.2921e-08	5.70372e-07
ENSG00000233849.1	AC022201.2	1.84306	1.6217	0.29078	5.57706	2.44624e-08	6.07826e-07
ENSG00000073331.18	ALPK1	18.8908	0.922924	0.165969	5.5608	2.68533e-08	6.64971e-07
ENSG00000224858.5	RPL29P11	14.8464	0.643414	0.115709	5.56062	2.68811e-08	6.64971e-07
ENSG00000235602.5	POU5F1P3	64.5099	0.647462	0.116466	5.55923	2.70973e-08	6.69332e-07
ENSG00000085871.9	MGST2	14.6055	0.879488	0.158247	5.55768	2.7339e-08	6.73319e-07
ENSG00000109814.12	UGDH	2.03056	1.85067	0.333197	5.55429	2.78741e-08	6.84488e-07
ENSG00000268292.1	AC006547.3	171.363	0.887538	0.159846	5.55244	2.81702e-08	6.90747e-07
ENSG00000197620.11	CXorf40A	8.278	0.913267	0.164614	5.54794	2.89048e-08	7.07725e-07
ENSG00000223503.1	AL353807.1	3.92311	1.09587	0.19765	5.54447	2.9484e-08	7.20853e-07
ENSG00000232815.1	DUX4L50	105.909	0.856622	0.15451	5.54412	2.95432e-08	7.21249e-07
ENSG00000088256.9	GNA11	3.6633	1.56352	0.282317	5.53817	3.05646e-08	7.45101e-07
ENSG00000242659.1	AC108693.2	3.46344	1.07997	0.195789	5.51598	3.46833e-08	8.41836e-07
ENSG00000279827.1	AC136469.2	4.85476	1.24701	0.226116	5.51492	3.4893e-08	8.45702e-07
ENSG00000230061.2	TRPM2-AS	2.66011	1.59357	0.289541	5.50379	3.71722e-08	8.98345e-07
ENSG00000275902.1	AC139530.3	7.48455	0.91493	0.166509	5.49479	3.91169e-08	9.42628e-07
ENSG00000105509.11	HAS1	13.1357	0.974945	0.177448	5.49425	3.92368e-08	9.44159e-07
ENSG00000187796.15	CARD9	8.12113	1.02079	0.186005	5.48799	4.06543e-08	9.76867e-07
ENSG00000255234.6	AP000446.1	3.91351	1.08588	0.198362	5.47422	4.39447e-08	1.05291e-06
ENSG00000242628.6	AC009228.1	194.332	0.625246	0.114276	5.47138	4.46549e-08	1.06688e-06
ENSG00000267750.6	RUNDC3A-AS1	16.684	1.6805	0.307334	5.468	4.5515e-08	1.08416e-06
ENSG00000116750.14	UCHL5	14.3493	1.27904	0.233933	5.46752	4.56368e-08	1.08416e-06
ENSG00000251158.1	AC131392.2	77.8825	0.835834	0.152885	5.46706	4.57558e-08	1.08419e-06
ENSG00000175485.2	OR52W1	10.2052	0.660341	0.120786	5.46702	4.57671e-08	1.08419e-06
ENSG00000204055.5	AL158151.1	10.2556	1.09423	0.200175	5.46639	4.59294e-08	1.0865e-06
ENSG00000278986.1	AC091060.1	2.29784	1.50538	0.275424	5.46568	4.61138e-08	1.08933e-06
ENSG00000183336.8	BOLA2	35.8835	1.84947	0.338705	5.46042	4.75e-08	1.12049e-06
ENSG00000168148.4	HIST3H3	1.55189	1.68462	0.308612	5.45872	4.79587e-08	1.12972e-06
ENSG00000286904.1	NA	2.79142	1.34108	0.245764	5.4568	4.84787e-08	1.14037e-06
ENSG00000272844.1	AC074044.1	4.29925	1.29578	0.237583	5.454	4.92491e-08	1.15687e-06
ENSG00000196363.9	WDR5	6.32406	1.51179	0.277335	5.45114	5.0047e-08	1.17397e-06
ENSG00000254760.1	AC008750.1	14.267	0.709396	0.130401	5.44011	5.32488e-08	1.24386e-06
ENSG00000105372.8	RPS19	14.9626	-0.857595	0.157711	-5.43776	5.39557e-08	1.25687e-06
ENSG00000159792.10	PSKH1	19.0586	0.597498	0.109907	5.4364	5.43668e-08	1.26469e-06
ENSG00000106948.17	AKNA	34.7981	-0.634716	0.116784	-5.43496	5.48087e-08	1.2732e-06
ENSG00000218018.3	AL109955.1	95.8519	0.872829	0.161157	5.41603	6.09371e-08	1.40197e-06
ENSG00000206013.2	IFITM5	2.93583	1.51127	0.279295	5.41101	6.26706e-08	1.43988e-06
ENSG00000255050.1	AC067930.5	12.7698	0.927393	0.171573	5.40525	6.47196e-08	1.48289e-06
ENSG00000128563.13	PRKRIP1	16.3942	0.798303	0.147728	5.40386	6.52208e-08	1.49234e-06
ENSG00000285796.1	NA	5.18075	0.908176	0.168303	5.39607	6.81148e-08	1.55643e-06
ENSG00000117151.13	CTBS	25.5504	0.824263	0.152789	5.39477	6.86129e-08	1.56568e-06
ENSG00000232818.2	RPS2P32	6.06573	0.904905	0.167819	5.39215	6.96203e-08	1.58651e-06
ENSG00000067606.17	PRKCZ	9.09987	0.91353	0.169547	5.38805	7.12278e-08	1.61874e-06
ENSG00000275936.1	AC004263.1	7.91944	0.99905	0.185674	5.38066	7.42114e-08	1.68199e-06
ENSG00000265666.1	RARA-AS1	124.073	0.598045	0.111252	5.37558	7.63374e-08	1.72551e-06
ENSG00000140400.17	MAN2C1	7.27669	0.960442	0.178907	5.36839	7.94427e-08	1.78847e-06
ENSG00000273398.6	AC017083.3	6.57383	1.04788	0.195625	5.35656	8.48213e-08	1.9019e-06
ENSG00000125485.17	DDX31	4.15437	1.27379	0.237931	5.35362	8.62129e-08	1.93052e-06
ENSG00000269926.1	DDIT4-AS1	142.964	0.643064	0.120155	5.35196	8.70088e-08	1.94575e-06
ENSG00000196550.10	FAM72A	6.25588	1.27002	0.23734	5.35105	8.74448e-08	1.9529e-06
ENSG00000154845.16	PPP4R1	29.353	1.01026	0.189125	5.34177	9.20453e-08	2.05018e-06
ENSG00000140259.7	MFAP1	1221.92	0.664355	0.124415	5.33983	9.30359e-08	2.06949e-06
ENSG00000125779.22	PANK2	454.936	0.664026	0.12473	5.32372	1.01665e-07	2.2495e-06
ENSG00000245213.7	AC105285.1	3.98082	1.19659	0.22507	5.31655	1.05756e-07	2.33521e-06
ENSG00000235042.1	AC098820.2	3.72899	1.2154	0.228612	5.31644	1.05817e-07	2.33521e-06
ENSG00000146904.9	EPHA1	36.0317	0.590838	0.111153	5.31555	1.06335e-07	2.34356e-06
ENSG00000232830.5	AC110994.1	16.87	0.65692	0.123802	5.30623	1.11914e-07	2.45684e-06
ENSG00000236528.1	AL033528.2	17.2412	0.76022	0.143399	5.30144	1.14896e-07	2.51571e-06
ENSG00000151952.16	TMEM132D	35.1252	0.733175	0.138513	5.29319	1.20201e-07	2.62502e-06
ENSG00000127578.7	WFIKKN1	3.97461	1.46545	0.279096	5.2507	1.51526e-07	3.28346e-06
ENSG00000231887.7	PRH1	10.0005	0.810224	0.154462	5.24546	1.5589e-07	3.37366e-06
ENSG00000184164.15	CRELD2	24.3553	0.647077	0.123397	5.24385	1.5726e-07	3.39893e-06
ENSG00000274213.1	AC015912.3	2.07965	1.92359	0.366931	5.24238	1.58522e-07	3.42049e-06
ENSG00000173171.14	MTX1	30.8911	0.678061	0.129347	5.24221	1.58666e-07	3.42049e-06
ENSG00000212807.2	OR2A42	307.768	0.683936	0.130567	5.23818	1.62167e-07	3.49149e-06
ENSG00000215302.8	AC127502.1	2.93481	1.32055	0.252217	5.23577	1.64298e-07	3.5283e-06
ENSG00000247934.4	AC022364.1	2.67898	1.51538	0.28955	5.23359	1.66252e-07	3.5657e-06
ENSG00000277349.1	AC133919.3	36.9915	1.19441	0.228308	5.23161	1.68044e-07	3.59954e-06
ENSG00000178860.8	MSC	6.05274	1.27902	0.2449	5.22261	1.76421e-07	3.77414e-06
ENSG00000169627.9	BOLA2B	29.7443	1.97903	0.37967	5.21252	1.86296e-07	3.96517e-06
ENSG00000164053.21	ATRIP	40.5351	0.591433	0.113522	5.20987	1.88971e-07	4.01701e-06
ENSG00000231365.6	AL359915.2	10.3085	0.985476	0.189316	5.20546	1.93518e-07	4.10327e-06
ENSG00000222460.1	RN7SKP271	15.202	0.636896	0.122416	5.20272	1.96397e-07	4.15906e-06
ENSG00000167526.14	RPL13	22.6279	-0.797463	0.153426	-5.1977	2.01766e-07	4.25663e-06
ENSG00000054282.16	SDCCAG8	14.381	0.647797	0.124687	5.19537	2.04312e-07	4.30492e-06
ENSG00000255760.2	LINC02422	5.43546	1.13454	0.218458	5.1934	2.06485e-07	4.34524e-06
ENSG00000273254.1	AF129075.2	8.54889	0.9522	0.183366	5.1929	2.07043e-07	4.35153e-06
ENSG00000113763.12	UNC5A	22.6436	0.780052	0.150376	5.18735	2.13311e-07	4.47767e-06
ENSG00000154727.11	GABPA	17.2299	0.770386	0.14875	5.17905	2.23023e-07	4.66983e-06
ENSG00000187775.17	DNAH17	205.884	0.69835	0.134871	5.17791	2.24382e-07	4.69244e-06
ENSG00000125084.12	WNT1	4.05268	1.31455	0.253896	5.17752	2.2486e-07	4.69658e-06
ENSG00000187513.9	GJA4	5.4027	1.05687	0.204637	5.16462	2.40932e-07	5.00732e-06
ENSG00000271551.2	AL355297.4	12.1549	0.636809	0.123574	5.15327	2.55978e-07	5.29379e-06
ENSG00000248564.1	AC079140.1	8.15611	0.849888	0.165135	5.14664	2.65195e-07	5.46419e-06
ENSG00000099769.6	IGFALS	2.57505	1.50501	0.292526	5.14488	2.67695e-07	5.50894e-06
ENSG00000177340.5	AC024940.1	12.1519	0.745556	0.145034	5.14055	2.73933e-07	5.63041e-06
ENSG00000275719.1	AC008622.2	263.904	0.965846	0.188014	5.13709	2.79027e-07	5.72808e-06
ENSG00000282988.2	AL031777.3	10.9718	0.66177	0.128987	5.13051	2.88957e-07	5.91745e-06
ENSG00000264739.1	AC093484.2	15.1388	0.670559	0.130894	5.12292	3.00846e-07	6.1459e-06
ENSG00000272767.1	JMJD1C-AS1	15.4646	0.68218	0.133484	5.11055	3.21216e-07	6.53814e-06
ENSG00000204860.5	FAM201A	3.39663	1.79128	0.350594	5.10927	3.23402e-07	6.57467e-06
ENSG00000223802.8	CERS1	3.44605	1.24868	0.244604	5.10491	3.30953e-07	6.72004e-06
ENSG00000256007.1	ARAP1-AS1	83.8894	0.679248	0.133167	5.10071	3.38386e-07	6.85467e-06
ENSG00000267610.2	AC007787.1	1.65047	2.17082	0.425593	5.1007	3.38401e-07	6.85467e-06
ENSG00000180104.16	EXOC3	77.8033	0.742546	0.145668	5.09751	3.44147e-07	6.95425e-06
ENSG00000067646.12	ZFY	6.8954	1.47883	0.290584	5.08917	3.59634e-07	7.24103e-06
ENSG00000077800.13	FKBP6	13.159	0.980204	0.192708	5.08648	3.64779e-07	7.33583e-06
ENSG00000215375.6	MYL5	28.7818	0.679142	0.133582	5.08408	3.69421e-07	7.42027e-06
ENSG00000197705.10	KLHL14	9.98224	1.14679	0.225689	5.08127	3.74924e-07	7.51281e-06
ENSG00000179632.10	MAF1	9.32651	1.00019	0.196925	5.07903	3.7937e-07	7.58379e-06
ENSG00000138085.17	ATRAID	5.58051	0.906992	0.178701	5.07548	3.86522e-07	7.71756e-06
ENSG00000168672.4	FAM84B	4.32257	1.03471	0.204049	5.07087	3.95999e-07	7.888e-06
ENSG00000265206.5	AC004687.1	2.66781	1.35676	0.267601	5.07008	3.97655e-07	7.90497e-06
ENSG00000197081.16	IGF2R	2442.33	0.5924	0.116844	5.07001	3.97794e-07	7.90497e-06
ENSG00000269846.1	AL136172.1	2.36466	1.34968	0.266702	5.06064	4.17842e-07	8.29354e-06
ENSG00000277324.1	AC093462.1	4.67621	0.869612	0.171861	5.05997	4.19317e-07	8.31299e-06
ENSG00000198917.13	SPOUT1	40.7104	0.712187	0.14079	5.0585	4.22576e-07	8.35783e-06
ENSG00000173662.21	TAS1R1	2.57696	1.09414	0.216322	5.05794	4.23818e-07	8.37252e-06
ENSG00000174276.7	ZNHIT2	2.3837	1.66771	0.329838	5.05614	4.27825e-07	8.43182e-06
ENSG00000110871.15	COQ5	5.69004	1.54647	0.3059	5.05548	4.29309e-07	8.45115e-06
ENSG00000168028.14	RPSA	19.9481	-0.70141	0.13881	-5.05302	4.34874e-07	8.55064e-06
ENSG00000233554.6	B4GALT1-AS1	3.56109	1.64213	0.325065	5.0517	4.37885e-07	8.59977e-06
ENSG00000223865.11	HLA-DPB1	12.9941	-1.02548	0.203054	-5.05028	4.41159e-07	8.65395e-06
ENSG00000101745.17	ANKRD12	31.9847	1.11335	0.220557	5.04788	4.46743e-07	8.74303e-06
ENSG00000213277.3	MARCKSL1P1	51.6636	0.648964	0.128639	5.04485	4.53889e-07	8.86583e-06
ENSG00000232439.1	RPL18AP7	10.927	0.630075	0.124897	5.04477	4.54075e-07	8.86583e-06
ENSG00000286181.1	NA	3.44916	1.34908	0.267813	5.03739	4.71931e-07	9.19305e-06
ENSG00000278603.1	AC245033.3	1.84619	2.34294	0.465218	5.03621	4.74835e-07	9.23889e-06
ENSG00000172531.16	PPP1CA	20.0431	0.688962	0.136826	5.03533	4.77026e-07	9.27077e-06
ENSG00000286918.1	NA	7.11442	0.826356	0.164147	5.03423	4.79767e-07	9.31325e-06
ENSG00000270082.1	AC010531.7	3.97349	0.983945	0.196087	5.0179	5.22385e-07	1.01055e-05
ENSG00000161298.18	ZNF382	9.002	1.49322	0.298043	5.01007	5.44112e-07	1.05136e-05
ENSG00000186010.19	NDUFA13	7.80048	0.762333	0.152231	5.00772	5.50779e-07	1.06302e-05
ENSG00000215156.5	AC138409.1	69.7382	0.684831	0.137088	4.99555	5.86695e-07	1.13104e-05
ENSG00000026036.22	RTEL1-TNFRSF6B	25.2912	0.674036	0.134951	4.99469	5.89298e-07	1.13475e-05
ENSG00000231806.3	PCAT7	27.906	0.687752	0.137845	4.9893	6.05989e-07	1.16556e-05
ENSG00000197915.7	HRNR	23.4429	0.829809	0.16633	4.98893	6.07162e-07	1.16647e-05
ENSG00000203739.4	AL645568.1	10.6485	0.667506	0.133993	4.98164	6.30474e-07	1.20711e-05
ENSG00000025434.19	NR1H3	5.23741	1.27888	0.25677	4.98065	6.33725e-07	1.21195e-05
ENSG00000130811.12	EIF3G	22.8884	0.634747	0.127455	4.98015	6.35337e-07	1.21365e-05
ENSG00000256537.5	SMIM10L1	67.3432	0.614375	0.12343	4.97752	6.44036e-07	1.22887e-05
ENSG00000169962.5	TAS1R3	5.74416	1.18365	0.23785	4.97645	6.47612e-07	1.23289e-05
ENSG00000204802.3	AL590399.1	12.0392	1.43264	0.288253	4.97009	6.69227e-07	1.27115e-05
ENSG00000066336.12	SPI1	22.499	-0.645337	0.130067	-4.96157	6.99246e-07	1.32367e-05
ENSG00000129055.13	ANAPC13	15.5314	0.648531	0.130974	4.95158	7.36121e-07	1.39034e-05
ENSG00000254690.1	AC233992.1	3.56876	-1.1411	0.230708	-4.94608	7.57243e-07	1.42863e-05
ENSG00000257453.1	AC011611.3	4.63777	1.05426	0.213339	4.94174	7.74285e-07	1.45913e-05
ENSG00000274328.1	AC007551.2	12.1688	0.694842	0.140935	4.93023	8.2132e-07	1.54085e-05
ENSG00000188610.12	FAM72B	4.20997	1.58539	0.321786	4.92683	8.35736e-07	1.56439e-05
ENSG00000255182.2	AC084125.2	10.6445	0.749751	0.152191	4.92637	8.37717e-07	1.56635e-05
ENSG00000164125.16	FAM198B	49.8885	0.671928	0.136411	4.92576	8.40334e-07	1.5695e-05
ENSG00000198105.15	ZNF248	4.50835	1.54628	0.314193	4.92144	8.59083e-07	1.60273e-05
ENSG00000025770.19	NCAPH2	125.407	0.78588	0.159762	4.91908	8.69539e-07	1.62043e-05
ENSG00000229689.3	AC009237.3	5.2385	1.13833	0.23184	4.90998	9.10878e-07	1.69183e-05
ENSG00000235919.4	ASH1L-AS1	3.69888	1.17138	0.238797	4.90533	9.32681e-07	1.72659e-05
ENSG00000114353.17	GNAI2	24.9542	-0.620379	0.12665	-4.89838	9.66318e-07	1.78689e-05
ENSG00000175514.2	GPR152	3.44195	1.08641	0.221852	4.89701	9.73077e-07	1.79736e-05
[truncated: 855 more rows]

## Sheet: Supplementary Table _5
Supplementary Table 5: DEGs MD vs MD+APs
[truncated: 5 more rows]

[truncated: 8 more sheets: Supplementary Table _6, Supplementary Table _7, Supplemtary Table _8, Supplementary Table _9, Supplementary Table _10, Supplementary Table  _11, Supplementary Table _12, Supplementary Table _13]
